# Supplementary material for: Computer aided diagnosis of neurodevelopmental disorders and genetic syndromes based on facial images – A systematic literature review
Source: Heliyon. 2023 Oct 5;9(10):e20517. doi: 10.1016/j.heliyon.2023.e20517 (PMC10582402; doi:10.1016/j.heliyon.2023.e20517)
Supplement: MMC 1 — Search strings used in the review process to search for articles. [file mmc1.xlsx]

## Sheet: Página1
Digital Library	Strings
IEEE1*	( "All Metadata":"genetic disorder*" OR "All Metadata":"developmental disorder*" OR "All Metadata":"facial phenotype*" OR "All Metadata":"facial dysmorph*" OR "All Metadata":"syndrome*" OR "Author Keywords":"acromegaly" OR "Author Keywords":"turner syndrome" OR "Author Keywords":"autism" OR "Author Keywords":"dysmorphic faces" OR "Author Keywords":"Down" OR "Author Keywords":"Williams" OR "Author…
IEEE2*	( "Author Keywords":"Trisomy 18" OR "Author Keywords":"Wollk-Hirschhorn" OR "Author Keywords":"14q32 duplication" OR "Author Keywords":"16p11.2 duplication" OR "Author Keywords":"16p11.2 microdeletion" OR "Author Keywords":"18q microdeletion" OR "Author Keywords":"21q22.3 deletion" OR "Author Keywords":"8p23.1 deletion" OR "Author Keywords":"Aarskog" OR "Author Keywords":"Acromicric and Geleophys…
PubMed	( "genetic disorder*"[TI] OR "developmental disorder*"[TI] OR "facial phenotype*"[TW] OR "facial dysmorph*"[TW] OR "syndrome*" [TW] OR "acromegaly"[TI] OR "turner syndrome"[TI] OR "autism"[TI] OR "dysmorphic faces"[TW] OR "Down"[TI] OR "Williams"[TI] OR "Cornelia de Lange"[TI] OR "22q11"[TI] OR "Turner"[TI] OR "Fetal Alcohol"[TI] OR "Noonan"[TI] OR "Progeria"[TI] OR "Treacher Collins"[TI] OR "Ang…
Web of Science	( AK="genetic disorder" OR AK="genetic disorders" OR AK="facial phenotypes" OR AK="facial dysmorphism" OR AK="facial dysmorphisms" OR AK=syndrome OR AK=syndromes OR AK=autism OR AK=acromegaly OR AK="dysmorphic faces" OR AK=Down OR AK=Williams OR AK="Cornelia de Lange" OR AK=22q11 OR AK=Turner OR AK="Fetal Alcohol" OR AK=Noonan OR AK=Progeria OR AK="Treacher Collins" OR AK=Angelman OR AK="Fragile …
ACM	[[All: "genetic disorder"] OR [All: "genetic disorders"] OR [All: "developmental disorder"] OR [All: "developmental disorders"] OR [All: "facial phenotype"] OR [All: "facial phenotypes"] OR [All: "facial dysmorphism"] OR [All: "facial dysmorphic"] OR [All: "facial dysmorphology"] OR [All: syndrome] OR [All: syndromes] OR [All: acromegaly] OR [All: "turner syndrome"] OR [All: "down syndrome"] OR […
Scopus	(TITLE( "genetic disorder") OR TITLE( "genetic disorders") OR TITLE( "developmental disorder") OR TITLE( "developmental disorders") OR TITLE( "facial phenotype") OR TITLE( "facial phenotypes") OR TITLE( "facial dysmorphic") OR TITLE( "facial dysmorphism") OR TITLE( "syndrome") OR TITLE( "syndromes") OR TITLE( "acromegaly") OR TITLE( "turner syndrome") OR TITLE( "autism") OR TITLE( "dysmorphic fac…
* Two search strings were used in IEEE due to limitations of the search engine.
