# Supplementary material for: Computer aided diagnosis of neurodevelopmental disorders and genetic syndromes based on facial images – A systematic literature review
Source: Heliyon. 2023 Oct 5;9(10):e20517. doi: 10.1016/j.heliyon.2023.e20517 (PMC10582402; doi:10.1016/j.heliyon.2023.e20517)
Supplement: MMC 2 — Information extracted from each included article. [file mmc2.xlsx]

## Sheet: Tabelao
Ref	Citation	Year	Title	Authors	Public/private dataset (for syndromes)	Dataset	Availability	Performance *	2D or 3D?	Image resolution	Classification technique	Learning Strategy	Sample size **	Disorders/syndromes	Ethnicity	Normalization	Transfer Learning	Binary / Multiclass	Data augmentation
[9]	[Gurovich et al. 2019]	2019	Identifying facial phenotypes of genetic disorders using deep learning	Gurovich Y, Hanani Y, Bar O, Nadav G, Fleischer N, Gelbman D, Basel-Salmon L, Krawitz PM, Kamphausen SB, Zenker M, Bird LM and Gripp KW	Private	Face2Gene (and CASIA-WebFace for face recognition)	Not Available	Accuracy 90,0%	2D	100x100	CNN	DL	Total: 17,106 images of 10,953 subjects for 216 different syndromes	The syndromes analyzed are available in supplementary table 6 of this article.	Multi-etnico	Cropping in multiple facial regions, resizing of each region	The authors trained a DCNN with the CASIA-WebFace images	M	Data augmentation: Each region is randomly augmented by rotation with a range of 5 degrees, small vertical and horizontal shifts (shift range of 0.05), shear transformation (shear range of 5π / 180) and random zoom (zoom range of 0.05) horizontal flip.
[18]	[Shukla et al. 2017]	2017	A Deep Learning Frame-Work for Recognizing Developmental Disorders	P. Shukla, T. Gupta, A. Saini, P. Singh and R. Balasubramanian	Private	Data was collected from various organizations working for the development of people with special needs in the Uttarakhand region in India.	Not Available	Accuracy 98,8%	2D	227x227	SVM	DL+TML	Total: 2252, Autism: 91, Down: 537, FAS: 55, Cerebral palsy: 175, ID: 136, Progeria: 132, Controls: 1126	Cerebral Palsy, Autism, Down, Fetal Alcohol, Intellectual disabilities and Progeria	Multi-etnico	Facial cropping + image resizing	Alex-Net (ImageNet)	B + M	NM
[19]	[Singh and Kisku 2018]	2018	Detection of Rare Genetic Diseases usingFacial 2D Images with Transfer Learning	A. Singh and D. R. Kisku	Public	eLife	eLife available at [PMID: 24963138] upon reasonable request	Accuracy 97,5 %	2D	224x224	SVM	DL	Total: 1089, DiGeorge: 14, Angelman: 151, Apert: 140, CDL: 174, Down: 137, Fragile X: 113, Marfan: 18, Progeria: 76, Sotos: 25, TC: 72, Turner: 7, Williams: 162	DiGeorge , Angelman, Apert, Cornelia de Lange, Down, FragileX, Marfan, Progeria, Sotos , Treacher Collins, Turner and Williams	Multi-etnico	Image resizing	ResNet50 (VGGFace)	M	Data augmentation to perform class balancing. The augmentation techniques include rotating horizontally, zooming and shearing operations.
[20]	[Hababeh et al. 2020]	2020	Utilizing Convolutional Neural Networks for Image Classification and Securing Mobility of People With Physical and Mental Disabilities in Cloud Systems	Ismail Hababeh;Ibrahim Mahameed;Abdelhadi A. Abdelhadi;Ahmad Barghash	Public	Images collected at Google	DOI: 10.1016/j.ijnss.2020.06.006 - under request - [Hababeh et al. 2020]	Recall: 81.67%; Precision: 88.97%	2D	128x128	WCNN	DL	Total: 7214, Down: 3607, Controls: 3607	Down	NM	NM	NM	B	random rotations, translations, size, and colour changes
[21]	[Cornejo et al. 2017]	2017	Down syndrome detection based on facial features using a geometric descriptor	Cornejo JYR, Pedrini H, Machado-Lima A and Nunes FLDS	Public	Down: eLife, controls: Dartmouth Database of Children’s Faces	eLife [PMID: 24963138] and Dartmouth Database of Children’s Faces are available upon reasonable request	Accuracy: 98.38%	2D	NM	KNN, SVM	TML / G	Total: 306, Down: 153, controls: 153	Down	Multi-etnico	NM	NA	B	NA
[23]	[Kuru et al. 2012]	2012	Establishment of a Diagnostic Decision SupportSystem in Genetic Dysmorphology	K. Kuru, M. Niranjan and Y. Tunca	Public	eLife	eLife available at [PMID: 24963138] upon reasonable request	Accuracy 79,0%	2D	120x90	NM	TML / G	Mowat Wilson: 75, Goldenhar: 75, Treacher Collins: 75, Williams: 75, X-linked Mental retardation: 75, Cardiofaciocutaneous: 75, Cohen: 75, Angelman: 75, Craniofrontonasal: 75, Crisponi: 75, Laron: 75, PMSE: 75, Fragile X: 75, Pitt Hopkins: 75, Potocki-Lupski: 75	Mowat Wilson, Goldenhar, Treacher Collins, Williams, X-linked Mental retardation, Cardiofaciocutaneous, Cohen, Angelman, Craniofrontonasal, Crisponi, Laron, PMSE, Fragile X, Pitt Hopkins, Potocki-Lupski	Multi-etnico	NM	NA	M	NA
[24]	[Boehringer et al. 2011]	2011	Automated syndrome detection in a set of clinical facial photographs	Boehringer S, Guenther M, Sinigerova S, W RP, Horsthemke B and Wieczorek D	Public	Vollmar et al., 2008	Format: Data available at [DOI: 10.1002/ajmg.a.3415] upon reasonable request	Accuracy 21,0%	2D	NM	multinomial logistic regression	TML / G	Total: 202 individuals, each affected by one of 14 distinct syndromes for training;	DiGeorge, Wolf–Hirschhorn syndrome, Cri-du-chat syndrome, Cornelia de Lange, Fragile X, mucopolysaccharidosis Type II, mucopolysaccharidosis Type III, Noonan, Prader–Willi, Progeria, Smith–Lemli–Opitz, Sotos, Treacher Collins, Williams	NM	NM	NA	M	NA
[25]	[van der Donk et al. 2018]	2018	Next-generation phenotyping using computer vision algorithms in rare genomic neurodevelopmental disorders	van der Donk R , Jansen S , Schuurs-Hoeijmakers JHM , Koolen DA , Goltstein LCMJ , Hoischen A , Brunner HG , Kemmeren P , N C , Vissers LELM , de Vries BBA and Hehir-Kwa JY	Private	Radboudumc	Not Available	Statistical tests presented in the paper	2D	120x120	statistical, clustering	TML / G	Total: 112 Koolen–de Vries syndrome: 71, PACS1: 14, PPM1D: 11, PHIP: 16	Koolen–de Vries syndrome, PACS1, PPM1D and PHIP	Caucasian	NM	NA	M	NA
[26]	[Loos et al. 2003]	2003	Computer-based recognition of dysmorphic faces	Hartmut S Loos, Dagmar Wieczorek, Rolf P Wu¨rtz, Christoph von der Malsburg and Bernhard Horsthemke	Private	Private: images captured by the authors	Not Available	Sensitivity 0.62	2D	256x256	similarity (Gabor functions)	TML / T	Total: 55, Cornelia de Lange: 12, Fragile X: 12, Mucopolysaccharidosis Type III: 6, Prader–Willi: 12, Williams–Beuren: 13	Mucopolysaccharidosis type III, Cornelia de Lange, Fragile X, Prader–Willi, Williams–Beuren	NM	Facial cropping + image resizing	NA	M	NA
[27]	[Tabatabaei and Chalechale 2014]	2014	Using DLBP texture descriptors and SVM forDown syndrome recognition	S. M. Tabatabaei and A. Chalechale	Private	Custom database collected from free web resources.	Not Available	Sensitivity 0.95, Specificity 0.90	2D	100x100	SVM	TML / T	Total: 400, Down: 200, Controls: 200	Down	NM	Image resizing, 8 bit grayscale	NA	B	NA
[28]	[Schneider et al. 2011]	2011	A novel approach to the detection of acromegaly: accuracy of diagnosis by automatic face classification	Schneider HJ, Kosilek RP, G M , Roemmler J , Stalla GK , Sievers C , Reincke M , Schopohl J and W RP	Private	Hospital Innenstadt and Max Planck I. of Psychiatry	Not Available	Accuracy 82,0%	2D	168x224	similarity (Gabor functions)	TML / T	Total: 117, Cases: 57, Controls: 60	Acromegaly	Caucasian	NM	NA	B	NA
[30]	[Kosilek et al. 2013]	2013	Automatic face classification of Cushing's syndrome in women approach	Kosilek RP, Schopohl J, Grunke M, Reincke M, Dimopoulou C, Stalla GK, W RP, Lammert A, G M and Schneider HJ	Private	LMU Munich, Mannheim Hosp and Max Planck I. of Psychiatry	Not Available	Accuracy 91,7%	2D	NM	similarity (Gabor functions)	TML / T	NM	Cushing's syndrome	Caucasian	Facial cropping + image resizing	NA	B	NA
[31]	[Popp et al. 2019]	2019	Computer Vision Technology in the Differential Diagnosis of Cushing's Syndrome	Popp KH, Kosilek RP, Frohner R, Stalla GK, Athanasoulia-Kaspar A, Berr C, Zopp S, Reincke M, Witt M, W. RP, Deutschbein T, Quinkler M and Schneider HJ	Private	LMU Munich, Max Planck Institute of Psychiatry in Munich, Würzburg University Hospital, and Endocrinology in Berlin-Charlottenburg	Not Available	Accuracy 62,8%	2D	1500×1000	similarity (Gabor functions)	TML / T	Total: 180, Cases: 82, Controls: 98	Cushing’s Syndrome	Caucasian	Image resizing	NA	B	NA
[32]	[Dudding-Byth et al. 2017]	2017	Computer face-matching technology using two-dimensional photographs accurately matches the facial gestalt of unrelated individuals with the same syndromic form of intellectual disability	Dudding-Byth T, Baxter A, Holliday EG, Hackett A, O'Donnell S, White SM, Attia J, Brunner H, de Vries B, Koolen D, Kleefstra T, Ratwatte S, Riveros C, Brain S and Lovell BC	Public	eLife and other PubMed publications	Applications for the full dataset can be made to the corresponding author.	Statistical tests presented in the paper	2D	NM	Face matching	TML / T	Total: 3681, Cases: 1600, Controls: 2081	Williams, Rubinstein-Taybi, Floating Harbor, Coffin Lowry, Kabuki, Smith Magenis, PACS1, Kleefstra, Koolen-de Vries and Cornelia de Lange	Multi-etnico	NM	NA	M	NA
[33]	[Zhao et al. 2013b]	2013	Down Syndrome Detection from Facial Photographs using Machine Learning Techniques	Zhao, Qian and Rosenbaum, Kenneth and Sze, Raymond and Zand, Dina andSummar, Marshall and Linguraru, Marius George	Private	Sheikh Zayed Institute	Not Available	Accuracy 95,9%	2D	512x512	SVM	TML / G+T	Total: 100, Down: 50, Controls: 50	Down	Multi-etnico	Facial cropping + image resizing | Smothed by Gaussian Filter + Grayscale + Contourlet Transform + LBP (somente para extrair features de textura)	NA	B	NA
[34]	[Zhao et al. 2013a]	2013	Automated Down syndrome detection using facial photographs	Zhao Q, Rosenbaum K, Okada K, Zand DJ, Sze R, Summar M and Linguraru MG	Private	Children’s National Medical Center	Not Available	Accuracy 90,2%	2D	512x512	SVM, KNN	TML / G+T	Total: 100, Down: 50, Controls: 50	Down	Multi-etnico	Geom: Horizontal Dist. / External Corner of the Eyes, Vertical Dist. / Dist. Forhead - LowerLip (images adjusted to have average light intensity of 128 and a standard deviation 20)	NA	B	NA
[35]	[Zhao et al. 2014]	2014	Ensemble learning for the detection of facial dysmorphology	Zhao Q, Werghi N, Okada K, Rosenbaum K, Summar M and Linguraru MG	Private	Children’s National Medical Center	Not Available	Accuracy 95,9%	2D	NM	SVM, RF	TML / G+T	Total: 130; Down: 50; Controls: 80	Down	Multi-etnico	Geom: Horizontal Dist. / External Corner of the Eyes, Vertical Dist. / Dist. Forhead - LowerLip	NA	B	NA
[36]	[Li et al. 2020]	2020	Diagnosis and Knowledge Discovery of Turner Syndrome Based on Facial Images Using Machine Learning Methods	Jianqiang Li; Lu Liu; Jingchao Sun; Yan Pei; Jijiang Yang; Hui Pan; Shi Chen; Qing Wang	Private	Peking Union Medical College Hospital (PUMCH)	Not Available	Accuracy 91,27%	2D	640x640	SVM	TML / G+T	Total: 628, Turner: 98, Controls: 530	Turner	NM	Face alignment	NA	B	NA
[37]	[Cerrolaza et al. 2016]	2016	Identification of dysmorphic syndromes usinglandmark-specific local texture descriptors	J. J. Cerrolaza, A. R. Porras, A. Mansoor , Q. Zhao, M. Summar and M. G. Linguraru	Private	NM	Not Available	Accuracy 95,0%	2D	150x150	SVM	TML / G+T	Total: 144 ,Portadores: 74, Controls: 80	Down, Klinefelter, Charge, Fetal Alcohol, Facio-Auriculo-Vertebral dysplasia, Stickler, Tracher Collins, Noonan, Williams, Velo-Cardio-Facial, Trisomy 18, Beckwith Wiedemann, Rubinstein-Taybi, Waardenburg and Cerebral Giagantism	Caucasian, African American, Asian	Geom: Horizontal Dist. / External Corner of the Eyes, Vertical Dist. / Dist. Forhead - LowerLip	NA	M	NA
[38]	[Chen et al. 2018]	2018	Development of a computer-aided tool for the pattern recognition of facial features in diagnosing Turner syndrome: comparison of diagnostic accuracy with clinical workers	Shi Chen and Zhou-xian Pan and Hui-juan Zhu and Qing Wang and Ji-Jiang Yang and Yi Lei and Jian-qiang Li and Hui Pan	Private	Department of Endocrinology, Peking Union Medical College Hospital (PUMCH)	Not Available	Sensitivity 68.8%, Specificity 87.5%	2D	640x640	SVM, Adaboost	TML / G + T	Total: 212, TS: 54, Controls: 158	Turner	Asian	Facial cropping + image resizing	NA	B	NA
[39]	[Dowsett et al. 2018]	2018	Cornelia de Lange syndrome in diverse populations	Leah Dowsett and Antonio R. Porras and Paul Kruszka and Brandon Davis and Tommy Hu and Engela Honey and Eben Badoe and Meow-Keong Thong and Eyby Leon and Katta M. Girisha and Anju Shukla and Shalini S. Nayak and Vorasuk Shotelersuk and Andre Megarbane and Shubha Phadke and Nirmala D. Sirisena and Vajira H. W. Dissanayake and Carlos R. Ferreira and Monisha S. Kisling and Pranoot Tanpaiboon and Ann…	Private	NM	Not Available	Accuracy 94%, Sensitivity 0.95, Specificity 0.91	2D	NM	SVM	TML / G+T	Total: 492, Cases: 246, Controls: 246	Cornelia de Lange	Multi-etnico	NM	NA	B	NA
[40]	[Porras et al. 2021]	2021	Facial analysis technology for the detection of Down syndrome in the Democratic Republic of the Congo	Antonio R. Porras and Matthew S. Bramble and Kizito Mosema Be Amoti and D{\textquotesingle}Andre Spencer and C{\'{e}}cile Dakande and Hans Manya and Neerja Vashist and Esther Likuba and Joachim Mukau Ebwel and C{\'{e}}leste Musasa and Helen Malherbe and Bilal Mohammed and Carlos Tor-Diez and Dieudonn{\'{e}} Mumba Ngoyi and D{\'{e}}sir{\'{e}} Tshala Katumbay and Marius George Linguraru and Eric Vi…	Private	Maternité de Binza, Clinique Bondeko, Hôpital Saint Joseph, Hôpital Pédiatrique de Kalembelembe, Centre Mère et Enfant de Bumbu, Pédiatrie de Kimbondo, Village Bondeko network schools, CEIEHMA school and Kikesa School in Kinshasa, DRC	Not Available	Accuracy 91,67%	2D	NM	SVM	TML / G+T	Total: 140, Down: 74, Controls: 66	Down	African ancestry, African Americans	Image resizing	NA	B	NA
[41]	[Porras et al. 2021]	2021	Objective differential diagnosis of Noonan and Williams-Beuren syndromes in diverse populations using quantitative facial phenotyping	Antonio R. Porras and Marshal Summar and Marius George Linguraru	Private	Children’s National Hospital	Not Available	Accuracy 85,68%	2D	NM	SVM	TML / G+T	Total: 447, Williams–Beuren: 286, Noonan: 161	Williams-Beuren, Noonan	African descent, asian, caucasian and latin american	NM	NM	B	NM
[42]	[Zhao et al. 2020]	2020	An Automated Approach to Diagnose Turner Syndrome Using Ensemble Learning Methods	Qing Zhao;Guohong Yao;Faheem Akhtar;Jianqiang Li;Yan Pei	Private	Dwarf System Database of the Endocrinology Department of Beijing Union Medical College Hospital	Not Available	Accuracy 88.10%	2D	128x128	SVM (Ensemble)	TML / C	Total: 767, Turner: 113, Controls: 654	Turner	NM	Face alignment (using MTCNN)	NA	B	NA
[43]	[Dima et al. 2018]	2018	Identifying Down Syndrome Cases by Combined Use of Face Recognition Methods	Dima Vlad, Ignat Anca and Rusu, Cristina	Public	FERET, CAS-PEAL and LFW	FERET [10.1016/S0262-8856(97)00070-X], CAS-PEAL [10.1109/TSMCA.2007.909557] and LFW [http://vis-www.cs.umass.edu/lfw/lfw.pdf]	Accuracy 95,83%	2D	NM	KNN, SVM	TML / T + I	Total: 110 or 120 images (depending on the test); non-Down images: 60 (for FERET or CAS-PEAL) or 70 (for LFW) and the 50 Down faces.	Down	Multi-etnico	Texture: the histogram for each block was divided by the city-block norm, and for the projection weights the Euclidean norm was used for normalization.	NA	B	NA
[44]	[Wei et al. 2020]	2020	Deep-Learning Approach to Automatic Identification of Facial Anomalies in Endocrine Disorders	Wei R, Jiang C, Gao J, Xu P, Zhang D, Sun Z, Liu X, Deng K, Bao X, Sun G, Yao Y, Lu L, Zhu H, Wang R and Feng M	Private	Peking Union Medical College Hospital | Deepglint, Co., Ltd. | Color FERET Database	Not Available	Accuracy 95,0%	2D	512x512	CNN	DL	Total: > 14,000	Cushing’s syndrome and Acromegaly	Multi-etnico	Facial cropping + image resizing	InceptionV3 (ImageNet)	M	Data augmentation: Random mirroring, contrast, and illumination jittering of images.
[45]	[Jin et al. 2020]	2020	Deep Facial Diagnosis: Deep Transfer Learning From Face Recognition to Facial Diagnosis	Bo Jin; Leandro Cruz; Nuno Gonçalves	Private	Disease-Specific Face (DSF) dataset	Not Available	Accuracy 90%	2D	NM	SVM	DL and DL+TML	Total: 350, Beta-thalassemia: 70, Hyperthyroidism: 70, Down: 70, Leprosy: 70, Controls: 70	Beta-thalassemia, Hyperthyroidism, Down e Leprosy	NM	Facial cropping + image resizing	Comparison of AlexNet, VGG16 and ResNet pretrained on ImageNet and VGGFace datasets using two approaches: (i) by fine-tuning the networks and (ii) by using them as a feature extractor for a SVM Classifier.	B + M	NM
[46]	[Hong 2021]	2021	Genetic syndromes screening by facial recognition technology: VGG-16 screening model construction and evaluation	Dian Hong, Ying-Yi Zheng, Ying Xin, Ling Sun, Hang Yang, Min-Yin Lin, Cong Liu, Bo-Ning Li, Zhi-Wei Zhang, Jian Zhuang, Ming-Yang Qian, Shu-Shui Wang	Public	Guangdong Provincial People’s Hospital	The datasets supporting the conclusions in this article are primarily included within the article and available from the corresponding authors upon reasonable request.	Accuracy 88,60%	2D	224x224	CNN	DL	Total: 456, Williams: 108, Noonan: 52, Down: 14, Marfan: 5, Loeys-Dietz: 5, Alagille: 4, and others. Controls: 228	Williams, Noonan, Down, Marfan, Loeys-Dietz, Alagille, DiGeorge, Acromicric and Geleophysic dysplasia, Kabuki, Barth, Cornelia de Lange, Koolen-de Vires. 14q32 duplication. Congenital mental retardation, AD. 8p23.1 deletion. 21q22.3 deletion. Helsmoortel-Van der Aa. Mulibrey nanism. Congenital fbrosis of extraocular muscles. Mandibulofacial dysostosis-microcephaly. o-oculo-facio-skeletal. Oculo‐f…	Asian	Facial cropping + image resizing	VGG-16 (VGGFace)	M	randomly, rotating, cropping or horizontally fipping
[47]	[Kong et al. 2020]	2020	Constructing an automatic diagnosis and severity-classification model for acromegaly using facial photographs by deep learning	Kong, Yanguo and Kong, Xiangyi and He, Cheng and Liu, Changsong andWang, Liting and Su, Lijuan and Gao, Jun and Guo, Qi and Cheng, Ran	Private	Several large general hospitals in China	Not Available	Accuracy 90,7%	2D	160x160	CNN	DL	Total: 716 subjects (339 women, 54.3 ± 12.7-year-old; 377 men, 52.7 ± 10.1-year-old), contributing to a total of 2148 photographs at different severity levels.	Acromegaly (three different severity levels)	Asian	Facial cropping + image resizing	Inception ResNet V1 (CASIA-WebFace)	M	Changing the brightness, changing the saturation, addind Gaussian noise and flipping horizontally
[48]	[Fu et al. 2021]	2021	Facial Anatomical Landmark Detection using Regularized Transfer Learning with Application to Fetal Alcohol Syndrome Recognition	Zeyu Fu;Jianbo Jiao;Michael Suttie;J. Alison Noble	Public	Collaborative Initiative on Fetal Alcohol Spectrum Disorders (CIFASD)	https://cifasd.org/	AUC: 0.44 for RTM-SAM with 1.4px of threshold between real-detected landmark.	2D	256x256	CNN	DL	Total: 1549, Cases: NM, Controls: NM	Fetal Alcohol	NM	Facial cropping + image resizing	ResNet50 pretrained in one of VGGFace, ImageNet, YoutubeFace datasets.	B	Data augmentation: Randomly horizontal flip (50%) and scaling (0.8)
[49]	[Liu et al 2021]	2021	Automatic Facial Recognition of Williams-Beuren Syndrome Based on Deep Convolutional Neural Networks	Hui Liu 1†, Zi-Hua Mo 2†, Hang Yang 1†, Zheng-Fu Zhang 3†, Dian Hong 1, Long Wen 1, Min-Yin Lin 1, Ying-Yi Zheng 4, Zhi-Wei Zhang 1, Xiao-Wei Xu 5, Jian Zhuang 6* and Shu-Shui Wang 1*	Private	Guangdong Provincial People’s Hospital	Not Available	Accuracy 92,7%	2D	224x224	CNN	DL	Total: 340, Cases: 104, Controls: 236 (including healthy and other syndromic individuals)	Williams-Beuren	Asian	Face alignment (using MTCNN)	VGG-16 (ImageNet), VGG-19 (ImageNet), ResNet-18 (ImageNet), ResNet-34 (ImageNet), and MobileNet-V2 (ImageNet)	B	rotation transformation, random cropping, horizontal flipping and AutoAugment
[50]	[Hosseini et al. 2022]	2022	Deep Learning for Autism Diagnosis and Facial Analysis in Children	Mohammad-Parsa Hosseini and Madison Beary and Alex Hadsell and Ryan Messersmith and Hamid Soltanian-Zadeh	Public	Autistic Children Facial Image Data Set (Kaggle)	Public: https://www.kaggle.com/discussions/general/123978	Accuracy 94,6%	2D	224x224	CNN	DL	Total: 3014, ASD: 1507, Controls: 1507	Autism	Multi-etnico	NM	MobileNet (ImageNet)	B	NM
[51]	[Ahmed et al. 2022]	2022	Facial Features Detection System To Identify Children With Autism Spectrum Disorder: Deep Learning Models	Zeyad A. T. Ahmed and Theyazn H. H. Aldhyani and Mukti E. Jadhav and Mohammed Y. Alzahrani and Mohammad Eid Alzahrani and Maha M. Althobaiti and Fawaz Alassery and Ahmed Alshaflut and Nouf Matar Alzahrani and Ali Mansour Al-madani	Public	Autistic Children Facial Image Data Set (Kaggle)	Public: https://www.kaggle.com/discussions/general/123978	Accuracy 95%	2D	224x224	CNN	DL	Total: 3014, ASD: 1507, Controls: 1507	Autism	Multi-etnico	Facial cropping	MobileNet (ImageNet), Xception (ImageNet), InceptionV3 (ImageNet)	B	NM
[52]	[Alsaade and Alzahrani 2022]	2022	Classification and Detection of Autism Spectrum Disorder Based on Deep Learning Algorithms	Fawaz Waselallah Alsaade and Mohammed Saeed Alzahrani	Public	Autistic Children Facial Image Data Set (Kaggle)	Public: https://www.kaggle.com/discussions/general/123978	Accuracy 91	2D	224x224	CNN	DL	Total: 2940, Cases: 1470, Controls: 1470	Autism	Multi-etnico	Face cropping + normalization from 0,255 to 0,1	Xception (ImageNet), VGG19 (ImageNet), NASNETMobile (ImageNet)	B	NM
[53]	[Khosla et al. 2021]	2021	Detection of autistic individuals using facial images and deep learning	Yukti Khosla and Prerana Ramachandra and N Chaitra	Public	Autistic Children Facial Image Data Set (Kaggle)	Public: https://www.kaggle.com/discussions/general/123978	Accuracy: 87%	2D	224x224	CNN	DL	Total: 2936, ASD: 1468, Controls: 1468	Autism	Multi-etnico	NM	MobileNet (ImageNet), InceptionresNetV2 (ImageNet), InceptionV3 (ImageNet)	B	NM
[54]	[Rahman and Subashini 2022]	2022	Identification of Autism in Children Using Static Facial Features and Deep Neural Networks	K. K. Mujeeb Rahman and M. Monica Subashini	Public	Autistic Children Facial Image Data Set (Kaggle)	Public: https://www.kaggle.com/discussions/general/123978	Sensitivity 0.88, Specificity 0.91	2D	224x224	CNN	DL	Total: 2936, ASD: 1468, Controls: 1468	Autism	Multi-etnico	NM	MobileNet (ImageNet), Xception (ImageNet), EfficientNetB0 (ImageNet), EfficientNetB1 (ImageNet) and EfficientNetB2 (ImageNet)	B	NA
[55]	[Zheng and Liu 2022]	2022	Rapid Screening of Children With Autism Spectrum Disorders Through Face Image Classification	Yuyu Zheng and Leyuan Liu	Public	Autistic Children Facial Image Data Set (Kaggle)	Public: https://www.kaggle.com/discussions/general/123978	Accuracy 71%	2D	224x224	CNN	DL	Total: 2940, Cases: 1470, Controls: 1470	Autism	Multi-etnico	NM	VGG19 (ImageNet), VGG16 (ImageNet), ResNet18 (ImageNet), ResNet101 (ImageNet) and DenseNet161 (ImageNet)	B	NM
[56]	[Rahman and Booma 2022]	2022	The Early Detection of Autism Within Children Through Facial Recognition A Deep Transfer Learning Approach	Lubnaa Abdur Rahman and Poolan Marikannan Booma	Public	Autistic Children Facial Image Data Set (Kaggle)	Public: https://www.kaggle.com/discussions/general/123978	Accuracy 89,5%	2D	224x224	CNN	DL	Total: 2940, Cases: 1470, Controls: 1470	Autism	Multi-etnico	NM	ResNet50 (ImageNet), VGG16 (ImageNet), MobileNet (ImageNet)	B	random rotations, translations, size, and colour changes
[57]	[Elshoky et al. 2022]	2022	Comparing automated and non-automated machine learning for autism spectrum disorders classification using facial images	Basma Ramdan Gamal Elshoky and Eman M. G. Younis and Abdelmgeid Amin Ali and Osman Ali Sadek Ibrahim	Public	Autistic Children Facial Image Data Set (Kaggle)	Public: https://www.kaggle.com/discussions/general/123978	Accuracy: 96%	2D	224x224	CNN, Decision Tree, Logistic Regression, LDA, SVM, GBM, Adaboost, RF, Naive Bayes, KNN and Extra Trees	DL (also TML for comparison)	Total: 2936, ASD: 1468, Controls: 1468	Autism	NM	NM	VGG16 (ImageNet), VGG19 (ImageNet), ResNet50 (ImageNet), ResNet101 (ImageNet), ResNet152 (ImageNet)	B	NM
[58]	[Lu and Perkowski 2021]	2021	Deep Learning Approach for Screening Autism Spectrum Disorder in Children with Facial Images and Analysis of Ethnoracial Factors in Model Development and Application	Angelina Lu and Marek Perkowski	Public and Private	Autistic Children Facial Image Data Set (Kaggle)	Public: https://www.kaggle.com/discussions/general/123978	Accuracy 95%	2D	224x224	CNN	DL	Total: 2936, ASD: 1468, Controls: 1468; PRIVATE: Total: 2283; ASD: 1161 (561+600), Controls: 1122 (561+561)	Autism	Asian, Multi-ethnic	NM	VGG16 (VGGFace)	B	NA
[60]	[Qin et al. 2020]	2020	Automatic Identification of Down Syndrome Using Facial Images with DeepConvolutional Neural Network	Qin, Bosheng and Liang, Letian and Wu, Jingchao and Quan, Qiyao andWang, Zeyu and Li, Dongxiao	Public and Private	eLife (public) and Face2Gene (private) databases (and CASIA-WebFace for face recognition)	eLife available at [PMID: 24963138] upon reasonable request	Accuracy 95,9%	2D	192x192	CNN	DL	Total: 405, Down: 148, Controls: 257	Down	Multi-etnico	Facial cropping + image resizing	The authors trained a DCNN with the CASIA-WebFace images	B	NM
[61]	[Yang et al. 2021]	2021	Automated Facial Recognition for Noonan Syndrome Using Novel Deep Convolutional Neural Network With Additive Angular Margin Loss	Hang Yang, Xin-Rong Hu, Ling Sun, Dian Hong, Ying-Yi Zheng, Ying Xin, Hui Liu, Min-Yin Lin, Long Wen, Dong-Po Liang, Shu-Shui Wang	Private	Guangdong Provincial People’s Hospital and Xu et al., 2017; Leung et al., 2018; Li et al., 2019 (and CASIA-WebFace for face recognition)	DOI: 10.1186/s12920-017-0298-6 [Xu et al. 2017] - DOI: 10.1111/cge.13588 [Li et al., 2019] - Format: - -, [Leung et al., 2018] and [Li et al., 2019] have their data available upon reasonable request.	Accuracy 92,01%	2D	NM	CNN, SVM, Logistic Regression (LR)	DL	Total: 420, Noonan: 127, Other dysmorphic syndromes: 130, Controls: 163	Noonan	Multi-etnico	Facial cropping + image resizing	The authors trained a DCNN with the CASIA-WebFace images	B	Each face image was rotated at angles θ = [90◦, 180◦] and horizontally flipped.
[62]	[Wang et al 2022]	2022	Multiple Genetic Syndromes Recognition Based on a Deep Learning Framework and Cross-Loss Training	Jianfeng Wang and Bo Liang and Lijun Zhao and Yuanfang Chen and Wen Fu and Peiji Yu and Hongbing Chen and Hongying Wang and Guojie Xie and Ting Wu and Muhammad Alam and Haitao Lv and Lin He	Private	Private: BioFace (images captured by Chinese healthcare professionals), Public: CASIA and CAS-PEAL	Not Available	Accuracy 93,5%	2D	NM	CNN	DL	Total: 3175, Angelman: 471, Cornelia de Lange: 194, Down: 672, Sotos: 141, CHARGE: 162, Noonan: 263, DiGeorge: 280, Williams-Beuren: 209, Rubinstein-Taybi: 225, Fragile X: 158, Controls: 400	Angelman, Cornelia de Lange, Down, Sotos, CHARGE, Noonan, DiGeoge, Williams-Beuren, Rubinstein-Taybi, Fragile X	Asian	NM	The authors trained the network with the CASIA-WebFace images	M	NM
[64]	[Porras 2021]	2021	Development and evaluation of a machine learning-based point-of-care screening tool for genetic syndromes in children: a multinational retrospective study	Antonio R Porras, Kenneth Rosenbaum, Carlos Tor-Diez, Marshall Summar, Marius George Linguraru	Public and Private	Public: Atlas of Human Malformations in Diverse Populations of the National Human Genome Research Institute and the dataset available from Ferry and colleagues. Private: Face2Gene and Children’s National Hospital	eLife available at [PMID: 24963138] upon reasonable request	Accuracy 88%	2D	256x256	CNN	DL	Total: 2800, Williams: 266, CDL: 238, Down: 224, DiGeorge: 182, Noonan: 168, Controls: 1400.	Williams, Cornelia de Lange, Down, DiGeorge, Noonan, entre outras.	White, African, Hispanic and Asian	Rotation, face alignment, facial cropping	NM	M	random rotations, translations, size, and colour changes
[65]	[Niu et al. 2021]	2021	Face Image Based Automatic Diagnosis by Deep Neural Networks	Lulu Niu;Gang Xiong;Zhen Shen;Zhouxian Pan;Shi Chen;Xisong Dong	Private	Short Stature Clinic, Department of Endocrinology, PUMCH	Not Available	Accuracy: 97.22%	2D	640x640	CNN	DL (also TML/G+T+C for comparison)	Total: 2541, Cases: 370, Controls: 2162	Turner	NM	Facial detection with posterior cropping to the size of 640 × 640	NM	B	NM
[66]	[Arumugam et al. 2021]	2021	Prediction of Autism Spectrum Disorder in Children using Face Recognition	Sajeev Ram Arumugam and R Balakrishna and Rashmita Khilar and Oswalt Manoj and C.S. Shylaja	Public	Autistic Children Facial Image Data Set (Kaggle)	Public: https://www.kaggle.com/discussions/general/123978	Accuracy 91%	2D	224x224	CNN (proposed architecture)	DL	Total: 2940, Cases: 1470, Controls: 1470	Autism	Multi-etnico	NM	NA	B	NM
[67]	[Pan et al. 2021]	2021	Clinical application of an automatic facial recognition system based on deep learning for diagnosis of Turner syndrome	Zhouxian Pan and Zhen Shen and Huijuan Zhu and Yin Bao and Siyu Liang and Shirui Wang and Xiangying Li and Lulu Niu and Xisong Dong and Xiuqin Shang and Shi Chen and Hui Pan and Gang Xiong	Private	Peking Union Medical College Hospital (PUMCH)	Not Available	Accuracy: 100% (best scenario)	2D	224x224	CNN (ResNet-based)	DL	Total:1223 , TS: 170, Controls: 1053	Turner	NM	NM	NM	B	NM
[68]	[Liu et al. 2020]	2020	Automatic Classification of Turner Syndrome Using Unsupervised Feature Learning	Lu Liu;Jingchao Sun;Jianqiang Li;Yan Pei	Private	Peking Union Medical College Hospital (PUMCH)	Not Available	Accuracy 84.95%	2D	148x148	CRNN, SVM	DL+TML	Total: 628, Turner: 98, Controls: 530	Turner	Multi-etnico	Face alignment + facial cropping + image resizing	NM	B	NM
[69]	[Geremek and Szklanny 2021]	2021	Deep Learning-Based Analysis of Face Images as a Screening Tool for Genetic Syndromes	Maciej Geremek and Krzysztof Szklanny	Private	Images collected from Pubmeb and organization sites	Not Available	Accuracy 84% (multiclass) and 96% (binary)	2D	NM	SVM	DL+TML	Total: 2101, 22q11: 101, Angelman: 90, Coffin–Lowry: 25, Cornelia de Lange: 35, Crouzon: 33, Down: 86, Fragile X: 26, KBG: 118, Kabuki: 31, Mowat–Wilson: 63, Noonan syndrome: 86, Pitt–Hopkins: 65, Smith–Lemli–Opitz: 112, Wideman–Steinert: 38, Williams: 32, Controls: 1160	Angelman, Coffin-Lowry, Cornelia de Lange, Crouzon, Down, Fragile X, KGB, Kabuki, Mowat-Wilson, Noonan, Pitt-Hopkins, Smith-Lemli-Opitz, Wideman-Steinert and Williams	NM	Facial cropping	NA	B + M	NM
[70]	[Kumov and Samorodov 2020]	2020	Recognition of Genetic Diseases Based on Combined Feature Extraction from 2D Face Images	V. Kumov and A. Samorodov	Public	eLife	eLife available at [PMID: 24963138] upon reasonable request	Accuracy 92,2%	2D (and 3D reconstruction)	224x224	SVM, RF, LDA, Logistic Regression, Gaussian Naive Bayes	DL+TML	Total: 1462, Angelman: 204, Apert: 194, CDL: 246, Down: 190, Fragile X: 158, Progeria: 142, Treacher Collins: 101, Williams: 227	Angelman, Apert, Cornelia de Lange, Down, Fragile X, Progeria, Treacher Collins and Williams	Multi-etnico	Face alignment + facial cropping + image resizing	VGG16 (VGGFace)	M	NM
[71]	[Fang et al. 2008]	2008	Automated diagnosis of fetal alcohol syndrome using 3D facial image analysis	Fang, S. and McLaughlin, J. and Fang, J. and Huang, J. and Autti-Ramo,I. and Fagerlund, A. and Jacobson, S. W. and Robinson, L. K. and Hoyme,H. E. and Mattson, S. N. and Riley, E. and Zhou, F. and Ward, R. andMoore, E. S. and Foroud, T. and Collaborative Initiative Fetal Alc	Public	Collaborative Initiative on Fetal Alcohol Spectrum Disorders (CIFASD)	https://cifasd.org/	Accuracy 92,6%	3D	NM	RBF NN, SVM	TML / G	Total: 149, FAS: 86, Controls: 63	Fetal Alcohol (FAS)	Finnish Caucasian, Cape- colored	Face alignment	NA	B	NA
[72]	[Wilamowska et al. 2009]	2009	Classification of 3D face shape in 22q11.2deletion syndrome	K. Wilamowska, L. Shapiro and C. Heike	Private	Craniofacial Center of Seattle Children’s Hospital	Not Available	Accuracy 82,0%	3D	250x380	Naive Bayes, Decision trees, KNN , ANN, SVM	TML / G + I	Total 189, DiGeorge: 53, Controls: 136	DiGeorge	White	Pose normalization, and then, for the three representations, images normalized to the same height and width	NA	B	NA
[73]	[Suttie et al. 2013]	2013	Facial dysmorphism across the fetal alcohol spectrum	Suttie M, Foroud T, Wetherill L, Jacobson JL, Molteno CD, Meintjes EM, Hoyme HE, Khaole N, Robinson LK, Riley EP, Jacobson SW and Hammond P	Private	University of Cape Town	Not Available	Sensitivity 1.00, Specificity 1.00	3D	25k Meshing Points	signature graph cluster analysis, LDA, SVM	TML / G	Total: 192, FAS: 22, PFAS: 26, HE: 75, HC: 69	Fetal Alcohol (FAS), Partial Fetal Alcohol Spectrum (PFAS), Nonsyndromal Heavy Alcohol Exposure (HE), Non-Exposed Controls (HC).	Cape Coloure	Signature graph analysis normalizes face shape and links individuals with similar facial dysmorphism.	NA	M	NA
[74]	[Meng et al 2020]	2020	Identifying Facial Features and Predicting Patients of Acromegaly UsingThree-Dimensional Imaging Techniques and Machine Learning	Tian Meng and Xiaopeng Guo and Wei Lian and Kan Deng and Lu Gao and Zihao Wang and Jiuzuo Huang and Xiaojun Wang and Xiao Long and Bing Xing	Private	Peking Union Medical College Hospital (PUMCH)	Not Available	Accuracy 92.86\% for females and 75\% for males.	3D	NM	LDA	TML / G	Total: 124, Cases: 62, Controls: 62 (for each group, 34 males and 28 females)	Acromegaly	Chinese Han	NM	NA	B	NA
[75]	[Mahdi et al. 2022]	2022	Multi-Scale Part-Based Syndrome Classification of 3D Facial Images	Soha Sadat Mahdi and Harold Matthews and Nele Nauwelaers and Michiel Vanneste and Shunwang Gong and Giorgos Bouritsas and Gareth S. Baynam and Peter Hammond and Richard Spritz and Ophir D. Klein and Benedikt Hallgrimsson and Hilde Peeters and Michael Bronstein and Peter Claes	Private	Public: FaceBase; Private: The Western Australian Health Department.	https://www.facebase.org	Balanced accuracy 88%	3D	NM	LDA	DL+TML	Total: 1786, Control: 139, Angelman: 106, Bardet-Biedl (BBS): 87, CHARGE: 87, Cornelia de Lange: 182, Ehlers Danlos: 90, Marfan: 113, Noonan: 150, Prader Willi: 82, Smith Magenis: 128, Turner: 86, Williams: 215, Wolf Hirschhorn: 151	Angelman, Bardet-Biedl, CHARGE, 22q11.2 Del, Cornelia de Lange, Ehlers Danlos, Marfan, Noonan, Prader Willi, Smith Magenis, Turner, Willians, Wolf Hirschhorn	NM	NM	NM	M	NM
NA: Not applicable
NM: not mentioned
*: Since accuracy was the measure most used in the studies, only the best value of this measure was reported here. The value of other measures was reported only when the study does not show the accuracy value.
**: sample size per class until 10 classes

## Sheet: Cópia de Tabelao
Citation	Year	Citation (nr)	Title	Authors	Public/private dataset (for syndromes)	Dataset	Availability	Performance *	2D or 3D?	Image resolution	Classification technique	Learning Strategy	Sample size **	Disorders/syndromes	Ethnicity	Normalization	Transfer Learning	Binary / Multiclass	Data augmentation	Acc TML	ACC DL		Tam TML	Tam DL	Tam	Nr classes
[Boehringer et al. 2011]	2011	24	Automated syndrome detection in a set of clinical facial photographs	Boehringer S, Guenther M, Sinigerova S, W RP, Horsthemke B and Wieczorek D	Public	Vollmar et al., 2008	Data available at Vollmar et al., 2008 upon reasonable request	Accuracy 21,0%	2D	NM	multinomial logistic regression	TML / G	Total: 202 individuals, each affected by one of 14 distinct syndromes for training;	DiGeorge, Wolf–Hirschhorn syndrome, Cri-du-chat syndrome, Cornelia de Lange, Fragile X, mucopolysaccharidosis Type II, mucopolysaccharidosis Type III, Noonan, Prader–Willi, Progeria, Smith–Lemli–Opitz, Sotos, Treacher Collins, Williams	NM	NM	NA	M	NA				202		202	15
[Popp et al. 2019]	2019	31	Computer Vision Technology in the Differential Diagnosis of Cushing's Syndrome	Popp KH, Kosilek RP, Frohner R, Stalla GK, Athanasoulia-Kaspar A, Berr C, Zopp S, Reincke M, Witt M, W. RP, Deutschbein T, Quinkler M and Schneider HJ	Private	LMU Munich, Max Planck Institute of Psychiatry in Munich, Würzburg University Hospital, and Endocrinology in Berlin-Charlottenburg	Not Available	Accuracy 62,8%	2D	1500×1000	similarity (Gabor functions)	TML / T	Total: 180, Cases: 82, Controls: 98	Cushing’s Syndrome	Caucasian	Image resizing	NA	B	NA	62.8		62.8	180		180
[Zheng and Liu 2022]	2022	55	Rapid Screening of Children With Autism Spectrum Disorders Through Face Image Classification	Yuyu Zheng and Leyuan Liu	Public	Autistic Children Facial Image Data Set (Kaggle)	Public: https://www.kaggle.com/discussions/general/123978	Accuracy 71%	2D	224x224	CNN	DL	Total: 2940, Cases: 1470, Controls: 1470	Autism	NM	NM	VGG19 (ImageNet), VGG16 (ImageNet), ResNet18 (ImageNet), ResNet101 (ImageNet) and DenseNet161 (ImageNet)	B	NM		71	71		2940	2940
[Kuru et al. 2012]	2012	23	Establishment of a Diagnostic Decision SupportSystem in Genetic Dysmorphology	K. Kuru, M. Niranjan and Y. Tunca	Public	eLife	eLife available at [Ferry et al. 2014] upon reasonable request	Accuracy 79,0%	2D	120x90	NM	TML / G	Total: 1125, Mowat Wilson: 75, Goldenhar: 75, Treacher Collins: 75, Williams: 75, X-linked Mental retardation: 75, Cardiofaciocutaneous: 75, Cohen: 75, Angelman: 75, Craniofrontonasal: 75, Crisponi: 75, Laron: 75, PMSE: 75, Fragile X: 75, Pitt Hopkins: 75, Potocki-Lupski: 75	Mowat Wilson, Goldenhar, Treacher Collins, Williams, X-linked Mental retardation, Cardiofaciocutaneous, Cohen, Angelman, Craniofrontonasal, Crisponi, Laron, PMSE, Fragile X, Pitt Hopkins, Potocki-Lupski	Multi-etnico	NM	NA	M	NA	79		79	1125		1125	15
[Schneider et al. 2011]	2011	28	A novel approach to the detection of acromegaly: accuracy of diagnosis by automatic face classification	Schneider HJ, Kosilek RP, G M , Roemmler J , Stalla GK , Sievers C , Reincke M , Schopohl J and W RP	Private	Hospital Innenstadt and Max Planck I. of Psychiatry	Not Available	Accuracy 82,0%	2D	168x224	similarity (Gabor functions)	TML / T	Total: 117, Cases: 57, Controls: 60	Acromegaly	Caucasian	NM	NA	B	NA	82		82	117		117
[Wilamowska et al. 2009]	2009	72	Classification of 3D face shape in 22q11.2deletion syndrome	K. Wilamowska, L. Shapiro and C. Heike	Private	Craniofacial Center of Seattle Children’s Hospital	Not Available	Accuracy 82,0%	3D	250x380	Naive Bayes, Decision trees, KNN , ANN, SVM	TML / G + I	Total 189, DiGeorge: 53, Controls: 136	DiGeorge	White	Pose normalization, and then, for the three representations, images normalized to the same height and width	NA	B	NA	82		82	189		189
[Liu et al. 2020]	2020	68	Automatic Classification of Turner Syndrome Using Unsupervised Feature Learning	Lu Liu;Jingchao Sun;Jianqiang Li;Yan Pei	Private	Peking Union Medical College Hospital (PUMCH)	Not Available	Accuracy 84.95%	2D	148x148	CRNN, SVM	DL+TML	Total: 628, Turner: 98, Controls: 530	Turner	Multi-etnico	Face alignment + facial cropping + image resizing	NM	B	NM	84.95	84.95	84.95		628	628
[Geremek and Szklanny 2021]	2021	69	Deep Learning-Based Analysis of Face Images as a Screening Tool for Genetic Syndromes	Maciej Geremek and Krzysztof Szklanny	Private	Images collected from Pubmeb and organization sites	Not Available	Accuracy 84% (multiclass) and 96% (binary)	2D	NM	SVM	DL+TML	Total: 2101, 22q11: 101, Angelman: 90, Coffin–Lowry: 25, Cornelia de Lange: 35, Crouzon: 33, Down: 86, Fragile X: 26, KBG: 118, Kabuki: 31, Mowat–Wilson: 63, Noonan syndrome: 86, Pitt–Hopkins: 65, Smith–Lemli–Opitz: 112, Wideman–Steinert: 38, Williams: 32, Controls: 1160	Angelman, Coffin-Lowry, Cornelia de Lange, Crouzon, Down, Fragile X, KGB, Kabuki, Mowat-Wilson, Noonan, Pitt-Hopkins, Smith-Lemli-Opitz, Wideman-Steinert and Williams	NM	Facial cropping	NM	B + M	NM	84	84	84		2101	2101	15
[Porras et al. 2021]	2021	41	Objective differential diagnosis of Noonan and Williams-Beuren syndromes in diverse populations using quantitative facial phenotyping	Antonio R. Porras and Marshal Summar and Marius George Linguraru	Private	Children’s National Hospital	Not Available	Accuracy 85,68%	2D	NM	SVM	TML / G+T	Total: 447, Williams–Beuren: 286, Noonan: 161	Williams-Beuren, Noonan	African descent, asian, caucasian and latin american	NM	NM	B	NM	85.68		85.68	447		447
[Hong 2021]	2021	46	Genetic syndromes screening by facial recognition technology: VGG-16 screening model construction and evaluation	Dian Hong, Ying-Yi Zheng, Ying Xin, Ling Sun, Hang Yang, Min-Yin Lin, Cong Liu, Bo-Ning Li, Zhi-Wei Zhang, Jian Zhuang, Ming-Yang Qian, Shu-Shui Wang	Public	Guangdong Provincial People’s Hospital	The datasets supporting the conclusions in this article are primarily included within the article and available from the corresponding authors upon reasonable request.	Accuracy 88,60%	2D	224x224	CNN	DL	Total: 456, Williams: 108, Noonan: 52, Down: 14, Marfan: 5, Loeys-Dietz: 5, Alagille: 4, and others. Controls: 228	Williams, Noonan, Down, Marfan, Loeys-Dietz, Alagille, DiGeorge, Acromicric and Geleophysic dysplasia, Kabuki, Barth, Cornelia de Lange, Koolen-de Vires. 14q32 duplication. Congenital mental retardation, AD. 8p23.1 deletion. 21q22.3 deletion. Helsmoortel-Van der Aa. Mulibrey nanism. Congenital fbrosis of extraocular muscles. Mandibulofacial dysostosis-microcephaly. o-oculo-facio-skeletal. Oculo‐f…	Asian	Facial cropping + image resizing	VGG-16 (VGGFace)	M	randomly, rotating, cropping or horizontally fipping		88.6	88.6		456	456	35
[Zhao et al. 2020]	2020	42	An Automated Approach to Diagnose Turner Syndrome Using Ensemble Learning Methods	Qing Zhao;Guohong Yao;Faheem Akhtar;Jianqiang Li;Yan Pei	Private	Dwarf System Database of the Endocrinology Department of Beijing Union Medical College Hospital	Not Available	Accuracy 88.10%	2D	128x128	SVM (Ensemble)	TML / C	Total: 767, Turner: 113, Controls: 654	Turner	NM	Face alignment (using MTCNN)	NA	B	NA	88.1		88.1	767		767
[Porras 2021]	2021	64	Development and evaluation of a machine learning-based point-of-care screening tool for genetic syndromes in children: a multinational retrospective study	Antonio R Porras, Kenneth Rosenbaum, Carlos Tor-Diez, Marshall Summar, Marius George Linguraru	Public and Private	Public: Atlas of Human Malformations in Diverse Populations of the National Human Genome Research Institute and the dataset available from Ferry and colleagues. Private: Face2Gene and Children’s National Hospital	eLife available at [Ferry et al. 2014] upon reasonable request	Accuracy 88%	2D	256x256	CNN	DL	Total: 2800, Williams: 266, CDL: 238, Down: 224, DiGeorge: 182, Noonan: 168, Controls: 1400.	Williams, Cornelia de Lange, Down, DiGeorge, Noonan, entre outras.	White, African, Hispanic and Asian	Rotation, face alignment, facial cropping	NM	M	random rotations, translations, size, and colour changes		88	88		2800	2800	6
[Rahman and Booma 2022]	2022	56	The Early Detection of Autism Within Children Through Facial Recognition A Deep Transfer Learning Approach	Lubnaa Abdur Rahman and Poolan Marikannan Booma	Public	Autistic Children Facial Image Data Set (Kaggle)	Public: https://www.kaggle.com/discussions/general/123978	Accuracy 89,5%	2D	224x224	CNN	DL	Total: 2940, Cases: 1470, Controls: 1470	Autism	NM	NM	ResNet50 (ImageNet), VGG16 (ImageNet), MobileNet (ImageNet)	B	random rotations, translations, size, and colour changes		89.5	89.5		2940	2940
[Gurovich et al. 2019]	2019	9	Identifying facial phenotypes of genetic disorders using deep learning	Gurovich Y, Hanani Y, Bar O, Nadav G, Fleischer N, Gelbman D, Basel-Salmon L, Krawitz PM, Kamphausen SB, Zenker M, Bird LM and Gripp KW	Private	Face2Gene (and CASIA-WebFace for face recognition)	Not Available	Accuracy 90,0%	2D	100x100	CNN	DL	Total: 17,106 images of 10,953 subjects for 216 different syndromes	The syndromes analyzed are available in supplementary table 6 of this article.	Multi-etnico	Cropping in multiple facial regions, resizing of each region	The authors trained a DCNN with the CASIA-WebFace images	M	Data augmentation: Each region is randomly augmented by rotation with a range of 5 degrees, small vertical and horizontal shifts (shift range of 0.05), shear transformation (shear range of 5π / 180) and random zoom (zoom range of 0.05) horizontal flip.		90	90		17106	17106
[Zhao et al. 2013a]	2013	34	Automated Down syndrome detection using facial photographs	Zhao Q, Rosenbaum K, Okada K, Zand DJ, Sze R, Summar M and Linguraru MG	Private	Children’s National Medical Center	Not Available	Accuracy 90,2%	2D	512x512	SVM, KNN	TML / G+T	Total: 100, Down: 50, Controls: 50	Down	Multi-etnico	Geom: Horizontal Dist. / External Corner of the Eyes, Vertical Dist. / Dist. Forhead - LowerLip (images adjusted to have average light intensity of 128 and a standard deviation 20)	NA	B	NA	90.2		90.2	100		100
[Kong et al. 2020]	2020	47	Constructing an automatic diagnosis and severity-classification model for acromegaly using facial photographs by deep learning	Kong, Yanguo and Kong, Xiangyi and He, Cheng and Liu, Changsong andWang, Liting and Su, Lijuan and Gao, Jun and Guo, Qi and Cheng, Ran	Private	Several large general hospitals in China	Not Available	Accuracy 90,7%	2D	160x160	CNN	DL	Total: 716 subjects (339 women, 54.3 ± 12.7-year-old; 377 men, 52.7 ± 10.1-year-old), contributing to a total of 2148 photographs at different severity levels.	Acromegaly (three different severity levels)	Asian	Facial cropping + image resizing	Inception ResNet V1 (CASIA-WebFace)	M	Changing the brightness, changing the saturation, addind Gaussian noise and flipping horizontally		90.7	90.7		2148	2148	3
[Jin et al. 2020]	2020	45	Deep Facial Diagnosis: Deep Transfer Learning From Face Recognition to Facial Diagnosis	Bo Jin; Leandro Cruz; Nuno Gonçalves	Private	Disease-Specific Face (DSF) dataset	Not Available	Accuracy 90%	2D	NM	SVM	DL and DL+TML	Total: 350, Beta-thalassemia: 70, Hyperthyroidism: 70, Down: 70, Leprosy: 70, Controls: 70	Beta-thalassemia, Hyperthyroidism, Down e Leprosy	NM	Facial cropping + image resizing	Comparison of AlexNet, VGG16 and ResNet pretrained on ImageNet and VGGFace datasets using two approaches: (i) by fine-tuning the networks and (ii) by using them as a feature extractor for a SVM Classifier.	B + M	NM	90	90	90		350	350	5
[Alsaade and Alzahrani 2022]	2022	52	Classification and Detection of Autism Spectrum Disorder Based on Deep Learning Algorithms	Fawaz Waselallah Alsaade and Mohammed Saeed Alzahrani	Public	Autistic Children Facial Image Data Set (Kaggle)	Public: https://www.kaggle.com/discussions/general/123978	Accuracy 91	2D	224x224	CNN	DL	Total: 2940, Cases: 1470, Controls: 1470	Autism	Multi-etnico	Face cropping + normalization from 0,255 to 0,1	Xception (ImageNet), VGG19 (ImageNet), NASNETMobile (ImageNet)	B	NM					2940	2940
[Li et al. 2020]	2020	36	Diagnosis and Knowledge Discovery of Turner Syndrome Based on Facial Images Using Machine Learning Methods	Jianqiang Li; Lu Liu; Jingchao Sun; Yan Pei; Jijiang Yang; Hui Pan; Shi Chen; Qing Wang	Private	Peking Union Medical College Hospital (PUMCH)	Not Available	Accuracy 91,27%	2D	640x640	SVM	TML / G+T	Total: 628, Turner: 98, Controls: 530	Turner	NM	Face alignment	NA	B	NA	91.27		91.27	628		628
[Porras et al. 2021]	2021	40	Facial analysis technology for the detection of Down syndrome in the Democratic Republic of the Congo	Antonio R. Porras and Matthew S. Bramble and Kizito Mosema Be Amoti and D{\textquotesingle}Andre Spencer and C{\'{e}}cile Dakande and Hans Manya and Neerja Vashist and Esther Likuba and Joachim Mukau Ebwel and C{\'{e}}leste Musasa and Helen Malherbe and Bilal Mohammed and Carlos Tor-Diez and Dieudonn{\'{e}} Mumba Ngoyi and D{\'{e}}sir{\'{e}} Tshala Katumbay and Marius George Linguraru and Eric Vi…	Private	Maternité de Binza, Clinique Bondeko, Hôpital Saint Joseph, Hôpital Pédiatrique de Kalembelembe, Centre Mère et Enfant de Bumbu, Pédiatrie de Kimbondo, Village Bondeko network schools, CEIEHMA school and Kikesa School in Kinshasa, DRC	Not Available	Accuracy 91,67%	2D	NM	SVM	TML / G+T	Total: 140, Down: 74, Controls: 66	Down	African ancestry, African Americans	Image resizing	NA	B	NA	91.67		91.67	140		140
[Kosilek et al. 2013]	2013	30	Automatic face classification of Cushing's syndrome in women approach	Kosilek RP, Schopohl J, Grunke M, Reincke M, Dimopoulou C, Stalla GK, W RP, Lammert A, G M and Schneider HJ	Private	LMU Munich, Mannheim Hosp and Max Planck I. of Psychiatry	Not Available	Accuracy 91,7%	2D	NM	similarity (Gabor functions)	TML / T	NM	Cushing's syndrome	Caucasian	Facial cropping + image resizing	NA	B	NA	91.7		91.7
[Arumugam et al. 2021]	2021	66	Prediction of Autism Spectrum Disorder in Children using Face Recognition	Sajeev Ram Arumugam and R Balakrishna and Rashmita Khilar and Oswalt Manoj and C.S. Shylaja	Public	Autistic Children Facial Image Data Set (Kaggle)	Public: https://www.kaggle.com/discussions/general/123978	Accuracy 91%	2D	224x224	CNN (proposed architecture)	DL	Total: 2940, Cases: 1470, Controls: 1470	Autism	Multi-etnico	NM	NM	B	NM					2940	2940
[Yang et al. 2021]	2021	61	Automated Facial Recognition for Noonan Syndrome Using Novel Deep Convolutional Neural Network With Additive Angular Margin Loss	Hang Yang, Xin-Rong Hu, Ling Sun, Dian Hong, Ying-Yi Zheng, Ying Xin, Hui Liu, Min-Yin Lin, Long Wen, Dong-Po Liang, Shu-Shui Wang	Private	Guangdong Provincial People’s Hospital and Xu et al., 2017; Leung et al., 2018; Li et al., 2019 (and CASIA-WebFace for face recognition)	[Xu et al. 2017], [Leung et al., 2018] and [Li et al., 2019] have their data available upon reasonable request.	Accuracy 92,01%	2D	NM	CNN, SVM, Logistic Regression (LR)	DL	Total: 420, Noonan: 127, Other dysmorphic syndromes: 130, Controls: 163	Noonan	Multi-etnico	Facial cropping + image resizing	The authors trained a DCNN with the CASIA-WebFace images	B	Each face image was rotated at angles θ = [90◦, 180◦] and horizontally flipped.		92.01	92.01		420	420
[Kumov and Samorodov 2020]	2020	70	Recognition of Genetic Diseases Based on Combined Feature Extraction from 2D Face Images	V. Kumov and A. Samorodov	Public	eLife	eLife available at [Ferry et al. 2014] upon reasonable request	Accuracy 92,2%	2D (and 3D reconstruction)	224x224	SVM, RF, LDA, Logistic Regression, Gaussian Naive Bayes	DL+TML	Total: 1462, Angelman: 204, Apert: 194, CDL: 246, Down: 190, Fragile X: 158, Progeria: 142, Treacher Collins: 101, Williams: 227	Angelman, Apert, Cornelia de Lange, Down, Fragile X, Progeria, Treacher Collins and Williams	Multi-etnico	Face alignment + facial cropping + image resizing	VGG16 (VGGFace)	M	NM	92.2	92.2	92.2		1462	1462	9
[Fang et al. 2008]	2008	71	Automated diagnosis of fetal alcohol syndrome using 3D facial image analysis	Fang, S. and McLaughlin, J. and Fang, J. and Huang, J. and Autti-Ramo,I. and Fagerlund, A. and Jacobson, S. W. and Robinson, L. K. and Hoyme,H. E. and Mattson, S. N. and Riley, E. and Zhou, F. and Ward, R. andMoore, E. S. and Foroud, T. and Collaborative Initiative Fetal Alc	Public	Collaborative Initiative on Fetal Alcohol Spectrum Disorders (CIFASD)	https://cifasd.org/	Accuracy 92,6%	3D	NM	RBF NN, SVM	TML / G	Total: 149, FAS: 86, Controls: 63	Fetal Alcohol (FAS)	Finnish Caucasian, Cape- colored	Face alignment	NA	B	NA	92.6		92.6	149		149
[Liu et al 2021]	2021	49	Automatic Facial Recognition of Williams-Beuren Syndrome Based on Deep Convolutional Neural Networks	Hui Liu 1†, Zi-Hua Mo 2†, Hang Yang 1†, Zheng-Fu Zhang 3†, Dian Hong 1, Long Wen 1, Min-Yin Lin 1, Ying-Yi Zheng 4, Zhi-Wei Zhang 1, Xiao-Wei Xu 5, Jian Zhuang 6* and Shu-Shui Wang 1*	Private	Guangdong Provincial People’s Hospital	Not Available	Accuracy 92,7%	2D	224x224	CNN	DL	Total: 340, Cases: 104, Controls: 236 (including healthy and other syndromic individuals)	Williams-Beuren	Asian	Face alignment (using MTCNN)	VGG-16 (ImageNet), VGG-19 (ImageNet), ResNet-18 (ImageNet), ResNet-34 (ImageNet), and MobileNet-V2 (ImageNet)	B	rotation transformation, random cropping, horizontal flipping and AutoAugment		92.7	92.7		340	340
[Meng et al 2020]	2020	74	Identifying Facial Features and Predicting Patients of Acromegaly UsingThree-Dimensional Imaging Techniques and Machine Learning	Tian Meng and Xiaopeng Guo and Wei Lian and Kan Deng and Lu Gao and Zihao Wang and Jiuzuo Huang and Xiaojun Wang and Xiao Long and Bing Xing	Private	Peking Union Medical College Hospital (PUMCH)	Not Available	Accuracy 92.86\% for females and 75\% for males.	3D	NM	LDA	TML / G	Total: 124, Cases: 62, Controls: 62 (for each group, 34 males and 28 females)	Acromegaly	Chinese Han	NM	NA	B	NA	83.93		83.93	124		124
[Wang et al 2022]	2022	62	Multiple Genetic Syndromes Recognition Based on a Deep Learning Framework and Cross-Loss Training	Jianfeng Wang and Bo Liang and Lijun Zhao and Yuanfang Chen and Wen Fu and Peiji Yu and Hongbing Chen and Hongying Wang and Guojie Xie and Ting Wu and Muhammad Alam and Haitao Lv and Lin He	Private	Private: BioFace (images captured by Chinese healthcare professionals), Public: CASIA and CAS-PEAL	Not Available	Accuracy 93,5%	2D	NM	CNN	DL	Total: 3175, Angelman: 471, Cornelia de Lange: 194, Down: 672, Sotos: 141, CHARGE: 162, Noonan: 263, DiGeorge: 280, Williams-Beuren: 209, Rubinstein-Taybi: 225, Fragile X: 158, Controls: 400	Angelman, Cornelia de Lange, Down, Sotos, CHARGE, Noonan, DiGeoge, Williams-Beuren, Rubinstein-Taybi, Fragile X	Asian	NM	The authors trained the network with the CASIA-WebFace images	M	NM		93.5	93.5		3175	3175	11
[Hosseini et al. 2022]	2022	50	Deep Learning for Autism Diagnosis and Facial Analysis in Children	Mohammad-Parsa Hosseini and Madison Beary and Alex Hadsell and Ryan Messersmith and Hamid Soltanian-Zadeh	Public	Autistic Children Facial Image Data Set (Kaggle)	Public: https://www.kaggle.com/discussions/general/123978	Accuracy 94,6%	2D	224x224	CNN	DL	Total: 3014, ASD: 1507, Controls: 1507	Autism	NM	NM	MobileNet (ImageNet)	B	NM		94.6	94.6		3014	3014
[Dowsett et al. 2018]	2018	39	Cornelia de Lange syndrome in diverse populations	Leah Dowsett and Antonio R. Porras and Paul Kruszka and Brandon Davis and Tommy Hu and Engela Honey and Eben Badoe and Meow-Keong Thong and Eyby Leon and Katta M. Girisha and Anju Shukla and Shalini S. Nayak and Vorasuk Shotelersuk and Andre Megarbane and Shubha Phadke and Nirmala D. Sirisena and Vajira H. W. Dissanayake and Carlos R. Ferreira and Monisha S. Kisling and Pranoot Tanpaiboon and Ann…	Private	NM	Not Available	Accuracy 94%, Sensitivity 0.95, Specificity 0.91	2D	NM	SVM	TML / G+T	Total: 492, Cases: 246, Controls: 246	Cornelia de Lange	Multi-etnico	NM	NA	B	NA				492		492
[Wei et al. 2020]	2020	44	Deep-Learning Approach to Automatic Identification of Facial Anomalies in Endocrine Disorders	Wei R, Jiang C, Gao J, Xu P, Zhang D, Sun Z, Liu X, Deng K, Bao X, Sun G, Yao Y, Lu L, Zhu H, Wang R and Feng M	Private	Peking Union Medical College Hospital | Deepglint, Co., Ltd. | Color FERET Database	Not Available	Accuracy 95,0%	2D	512x512	CNN	DL	Total: > 14,000	Cushing’s syndrome and Acromegaly	Multi-etnico	Facial cropping + image resizing	InceptionV3 (ImageNet)	M	Data augmentation: Random mirroring, contrast, and illumination jittering of images.		95	95		14000	14000	3
[Cerrolaza et al. 2016]	2016	37	Identification of dysmorphic syndromes usinglandmark-specific local texture descriptors	J. J. Cerrolaza, A. R. Porras, A. Mansoor , Q. Zhao, M. Summar and M. G. Linguraru	Private	NM	Not Available	Accuracy 95,0%	2D	150x150	SVM	TML / G+T	Total: 144 ,Portadores: 74, Controls: 80	Down, Klinefelter, Charge, Fetal Alcohol, Facio-Auriculo-Vertebral dysplasia, Stickler, Tracher Collins, Noonan, Williams, Velo-Cardio-Facial, Trisomy 18, Beckwith Wiedemann, Rubinstein-Taybi, Waardenburg and Cerebral Giagantism	Caucasian, African American, Asian	Geom: Horizontal Dist. / External Corner of the Eyes, Vertical Dist. / Dist. Forhead - LowerLip	NA	M	NA	95		95	144		144	16
[Dima et al. 2018]	2018	43	Identifying Down Syndrome Cases by Combined Use of Face Recognition Methods	Dima Vlad, Ignat Anca and Rusu, Cristina	Public	FERET, CAS-PEAL and LFW	FERET [Phillips, P.J. et al., 1998], CAS-PEAL [Gao, W. et al., 2008] and LFW [Huang, G.B. et al., 2007]	Accuracy 95,83%	2D	NM	KNN, SVM	TML / T + I	Total: 110 or 120 images (depending on the test); non-Down images: 60 (for FERET or CAS-PEAL) or 70 (for LFW) and the 50 Down faces.	Down	Multi-etnico	Texture: the histogram for each block was divided by the city-block norm, and for the projection weights the Euclidean norm was used for normalization.	NA	B	NA	95.83		95.83	120		120
[Qin et al. 2020]	2020	60	Automatic Identification of Down Syndrome Using Facial Images with DeepConvolutional Neural Network	Qin, Bosheng and Liang, Letian and Wu, Jingchao and Quan, Qiyao andWang, Zeyu and Li, Dongxiao	Public and Private	eLife (public) and Face2Gene (private) databases (and CASIA-WebFace for face recognition)	eLife available at [Ferry et al. 2014] upon reasonable request	Accuracy 95,9%	2D	192x192	CNN	DL	Total: 405, Down: 148, Controls: 257	Down	Multi-etnico	Facial cropping + image resizing	The authors trained a DCNN with the CASIA-WebFace images	B	NM		95.9	95.9		405	405
[Zhao et al. 2013b]	2013	33	Down Syndrome Detection from Facial Photographs using Machine Learning Techniques	Zhao, Qian and Rosenbaum, Kenneth and Sze, Raymond and Zand, Dina andSummar, Marshall and Linguraru, Marius George	Private	Sheikh Zayed Institute	Not Available	Accuracy 95,9%	2D	512x512	SVM	TML / G+T	Total: 100, Down: 50, Controls: 50	Down	Multi-etnico	Facial cropping + image resizing | Smothed by Gaussian Filter + Grayscale + Contourlet Transform + LBP (somente para extrair features de textura)	NA	B	NA	95.9		95.9	100		100
[Zhao et al. 2014]	2014	35	Ensemble learning for the detection of facial dysmorphology	Zhao Q, Werghi N, Okada K, Rosenbaum K, Summar M and Linguraru MG	Private	Children’s National Medical Center	Not Available	Accuracy 95,9%	2D	NM	SVM, RF	TML / G+T	Total: 130; Down: 50; Controls: 80	Down	Multi-etnico	Geom: Horizontal Dist. / External Corner of the Eyes, Vertical Dist. / Dist. Forhead - LowerLip	NA	B	NA	95.9		95.9	130		130
[Ahmed et al. 2022]	2022	51	Facial Features Detection System To Identify Children With Autism Spectrum Disorder: Deep Learning Models	Zeyad A. T. Ahmed and Theyazn H. H. Aldhyani and Mukti E. Jadhav and Mohammed Y. Alzahrani and Mohammad Eid Alzahrani and Maha M. Althobaiti and Fawaz Alassery and Ahmed Alshaflut and Nouf Matar Alzahrani and Ali Mansour Al-madani	Public	Autistic Children Facial Image Data Set (Kaggle)	Public: https://www.kaggle.com/discussions/general/123978	Accuracy 95%	2D	224x224	CNN	DL	Total: 3014, ASD: 1507, Controls: 1507	Autism	Multi-etnico	Facial cropping	MobileNet (ImageNet), Xception (ImageNet), InceptionV3 (ImageNet)	B	NM					3014	3014
[Lu and Perkowski 2021]	2021	58	Deep Learning Approach for Screening Autism Spectrum Disorder in Children with Facial Images and Analysis of Ethnoracial Factors in Model Development and Application	Angelina Lu and Marek Perkowski	Public and Private	Autistic Children Facial Image Data Set (Kaggle)	Public: https://www.kaggle.com/discussions/general/123978	Accuracy 95%	2D	224x224	CNN	DL	Total: 2936, ASD: 1468, Controls: 1468; PRIVATE: Total: 2283; ASD: 1161 (561+600), Controls: 1122 (561+561)	Autism	Asian, Multi-ethnic	NM	VGG16 (VGGFace)	B	NA		95	95		2936	2936
[Singh and Kisku 2018]	2018	19	Detection of Rare Genetic Diseases usingFacial 2D Images with Transfer Learning	A. Singh and D. R. Kisku	Public	eLife	eLife available at [Ferry et al. 2014] upon reasonable request	Accuracy 97,5 %	2D	224x224	SVM	DL	Total: 1089, DiGeorge: 14, Angelman: 151, Apert: 140, CDL: 174, Down: 137, Fragile X: 113, Marfan: 18, Progeria: 76, Sotos: 25, TC: 72, Turner: 7, Williams: 162	DiGeorge , Angelman, Apert, Cornelia de Lange, Down, FragileX, Marfan, Progeria, Sotos , Treacher Collins, Turner and Williams	Multi-etnico	Image resizing	ResNet50 (VGGFace)	M	Data augmentation to perform class balancing. The augmentation techniques include rotating horizontally, zooming and shearing operations.		97.5	97.5		1089	1089	12
[Shukla et al. 2017]	2017	18	A Deep Learning Frame-Work for Recognizing Developmental Disorders	P. Shukla, T. Gupta, A. Saini, P. Singh and R. Balasubramanian	Private	Data was collected from various organizations working for the development of people with special needs in the Uttarakhand region in India.	Not Available	Accuracy 98,8%	2D	227x227	SVM	DL+TML	Total: 2252, Autism: 91, Down: 537, FAS: 55, Cerebral palsy: 175, ID: 136, Progeria: 132, Controls: 1126	Cerebral Palsy, Autism, Down, Fetal Alcohol, Intellectual disabilities and Progeria	Multi-etnico	Facial cropping + image resizing	Alex-Net (ImageNet)	B + M	NM	98.8	98.8	98.8		2252	2252	7
[Pan et al. 2021]	2021	67	Clinical application of an automatic facial recognition system based on deep learning for diagnosis of Turner syndrome	Zhouxian Pan and Zhen Shen and Huijuan Zhu and Yin Bao and Siyu Liang and Shirui Wang and Xiangying Li and Lulu Niu and Xisong Dong and Xiuqin Shang and Shi Chen and Hui Pan and Gang Xiong	Private	Peking Union Medical College Hospital (PUMCH)	Not Available	Accuracy: 100% (best scenario)	2D	224x224	CNN (ResNet-based)	DL	Total:1223 , TS: 170, Controls: 1053	Turner	NM	NM	NM	B	NM		100	100		1223	1223
[Khosla et al. 2021]	2021	53	Detection of autistic individuals using facial images and deep learning	Yukti Khosla and Prerana Ramachandra and N Chaitra	Public	Autistic Children Facial Image Data Set (Kaggle)	Public: https://www.kaggle.com/discussions/general/123978	Accuracy: 87%	2D	224x224	CNN	DL	Total: 2936, ASD: 1468, Controls: 1468	Autism	NM	NM	MobileNet (ImageNet), InceptionresNetV2 (ImageNet), InceptionV3 (ImageNet)	B	NM		87	87		2936	2936
[Elshoky et al. 2022]	2022	57	Comparing automated and non-automated machine learning for autism spectrum disorders classification using facial images	Basma Ramdan Gamal Elshoky and Eman M. G. Younis and Abdelmgeid Amin Ali and Osman Ali Sadek Ibrahim	Public	Autistic Children Facial Image Data Set (Kaggle)	Public: https://www.kaggle.com/discussions/general/123978	Accuracy: 96%	2D	224x224	CNN, Decision Tree, Logistic Regression, LDA, SVM, GBM, Adaboost, RF, Naive Bayes, KNN and Extra Trees	DL (also TML for comparison)	Total: 2936, ASD: 1468, Controls: 1468	Autism	NM	NM	VGG16 (ImageNet), VGG19 (ImageNet), ResNet50 (ImageNet), ResNet101 (ImageNet), ResNet152 (ImageNet)	B	NM	96	96	96		2936	2936
[Niu et al. 2021]	2021	65	Face Image Based Automatic Diagnosis by Deep Neural Networks	Lulu Niu;Gang Xiong;Zhen Shen;Zhouxian Pan;Shi Chen;Xisong Dong	Private	Short Stature Clinic, Department of Endocrinology, PUMCH	Not Available	Accuracy: 97.22%	2D	640x640	CNN	DL (also TML/G+T+C for comparison)	Total: 2541, Cases: 370, Controls: 2162	Turner	NM	Facial detection with posterior cropping to the size of 640 × 640	NM	B	NM		97.22	97.22		2618	2618
[Cornejo et al. 2017]	2017	21	Down syndrome detection based on facial features using a geometric descriptor	Cornejo JYR, Pedrini H, Machado-Lima A and Nunes FLDS	Public	Down: eLife, controls: Dartmouth Database of Children’s Faces	eLife [Ferry et al. 2014] and Dartmouth Database of Children’s Faces are available upon reasonable request	Accuracy: 98.38%	2D	NM	KNN, SVM	TML / G	Total: 306, Down: 153, controls: 153	Down	Multi-etnico	NM	NA	B	NA	98.38		98.38	306		306
[Fu et al. 2021]	2021	48	Facial Anatomical Landmark Detection using Regularized Transfer Learning with Application to Fetal Alcohol Syndrome Recognition	Zeyu Fu;Jianbo Jiao;Michael Suttie;J. Alison Noble	Public	Collaborative Initiative on Fetal Alcohol Spectrum Disorders (CIFASD)	https://cifasd.org/	AUC: 0.44 for RTM-SAM with 1.4px of threshold between real-detected landmark.	2D	256x256	CNN	DL	Total: 1549, Cases: NM, Controls: NM	Fetal Alcohol	NM	Facial cropping + image resizing	ResNet50 pretrained in one of VGGFace, ImageNet, YoutubeFace datasets.	B	Data augmentation: Randomly horizontal flip (50%) and scaling (0.8)					1549	1549
[Mahdi et al. 2022]	2022	75	Multi-Scale Part-Based Syndrome Classification of 3D Facial Images	Soha Sadat Mahdi and Harold Matthews and Nele Nauwelaers and Michiel Vanneste and Shunwang Gong and Giorgos Bouritsas and Gareth S. Baynam and Peter Hammond and Richard Spritz and Ophir D. Klein and Benedikt Hallgrimsson and Hilde Peeters and Michael Bronstein and Peter Claes	Private	Public: FaceBase; Private: The Western Australian Health Department.	https://www.facebase.org	Balanced accuracy 88%	3D	NM	LDA	DL+TML	Total: 1786, Control: 139, Angelman: 106, Bardet-Biedl (BBS): 87, CHARGE: 87, Cornelia de Lange: 182, Ehlers Danlos: 90, Marfan: 113, Noonan: 150, Prader Willi: 82, Smith Magenis: 128, Turner: 86, Williams: 215, Wolf Hirschhorn: 151	Angelman, Bardet-Biedl, CHARGE, 22q11.2 Del, Cornelia de Lange, Ehlers Danlos, Marfan, Noonan, Prader Willi, Smith Magenis, Turner, Willians, Wolf Hirschhorn	NM	NM	NM	M	NM	88	88	88		1786	1786	14
[Hababeh et al. 2020]	2020	20	Utilizing Convolutional Neural Networks for Image Classification and Securing Mobility of People With Physical and Mental Disabilities in Cloud Systems	Ismail Hababeh;Ibrahim Mahameed;Abdelhadi A. Abdelhadi;Ahmad Barghash	Public	Images collected at Google	under request - [Hababeh et al. 2020]	Recall: 81.67%; Precision: 88.97%	2D	128x128	WCNN	DL	Total: 7214, Down: 3607, Controls: 3607	Down	NM	NM	NM	B	random rotations, translations, size, and colour changes					7214	7214
[Loos et al. 2003]	2003	26	Computer-based recognition of dysmorphic faces	Hartmut S Loos, Dagmar Wieczorek, Rolf P Wu¨rtz, Christoph von der Malsburg and Bernhard Horsthemke	Private	Private: images captured by the authors	Not Available	Sensitivity 0.62	2D	256x256	similarity (Gabor functions)	TML / T	Total: 55, Cornelia de Lange: 12, Fragile X: 12, Mucopolysaccharidosis Type III: 6, Prader–Willi: 12, Williams–Beuren: 13	Mucopolysaccharidosis type III, Cornelia de Lange, Fragile X, Prader–Willi, Williams–Beuren	NM	Facial cropping + image resizing	NA	M	NA				55		55	5
[Rahman and Subashini 2022]	2022	54	Identification of Autism in Children Using Static Facial Features and Deep Neural Networks	K. K. Mujeeb Rahman and M. Monica Subashini	Public	Autistic Children Facial Image Data Set (Kaggle)	Public: https://www.kaggle.com/discussions/general/123978	Sensitivity 0.88, Specificity 0.91	2D	224x224	CNN	DL	Total: 2936, ASD: 1468, Controls: 1468	Autism	NM	NM	MobileNet (ImageNet), Xception (ImageNet), EfficientNetB0 (ImageNet), EfficientNetB1 (ImageNet) and EfficientNetB2 (ImageNet)	B	NA					2936	2936
[Tabatabaei and Chalechale 2014]	2014	27	Using DLBP texture descriptors and SVM forDown syndrome recognition	S. M. Tabatabaei and A. Chalechale	Private	Custom database collected from free web resources.	Not Available	Sensitivity 0.95, Specificity 0.90	2D	100x100	SVM	TML / T	Total: 400, Down: 200, Controls: 200	Down	NM	Image resizing, 8 bit grayscale	NA	B	NA				400		400
[Suttie et al. 2013]	2013	73	Facial dysmorphism across the fetal alcohol spectrum	Suttie M, Foroud T, Wetherill L, Jacobson JL, Molteno CD, Meintjes EM, Hoyme HE, Khaole N, Robinson LK, Riley EP, Jacobson SW and Hammond P	Private	University of Cape Town	Not Available	Sensitivity 1.00, Specificity 1.00	3D	25k Meshing Points	signature graph cluster analysis, LDA, SVM	TML / G	Total: 192, FAS: 22, PFAS: 26, HE: 75, HC: 69	Fetal Alcohol (FAS), Partial Fetal Alcohol Spectrum (PFAS), Nonsyndromal Heavy Alcohol Exposure (HE), Non-Exposed Controls (HC).	Cape Coloure	Signature graph analysis normalizes face shape and links individuals with similar facial dysmorphism.	NA	M	NA	92.6		92.6	192		192	4
[Chen et al. 2018]	2018	38	Development of a computer-aided tool for the pattern recognition of facial features in diagnosing Turner syndrome: comparison of diagnostic accuracy with clinical workers	Shi Chen and Zhou-xian Pan and Hui-juan Zhu and Qing Wang and Ji-Jiang Yang and Yi Lei and Jian-qiang Li and Hui Pan	Private	Department of Endocrinology, Peking Union Medical College Hospital (PUMCH)	Not Available	Sensitivity 68.8%, Specificity 87.5%	2D	640x640	SVM, Adaboost	TML / G + T	Total: 212, TS: 54, Controls: 158	Turner	Asian	Facial cropping + image resizing	NA	B	NA				212		212
[van der Donk et al. 2018]	2018	25	Next-generation phenotyping using computer vision algorithms in rare genomic neurodevelopmental disorders	van der Donk R , Jansen S , Schuurs-Hoeijmakers JHM , Koolen DA , Goltstein LCMJ , Hoischen A , Brunner HG , Kemmeren P , N C , Vissers LELM , de Vries BBA and Hehir-Kwa JY	Private	Radboudumc	Not Available	Statistical tests presented in the paper	2D	120x120	statistical, clustering	TML / G	Total: 112 Koolen–de Vries syndrome: 71, PACS1: 14, PPM1D: 11, PHIP: 16	Koolen–de Vries syndrome, PACS1, PPM1D and PHIP	Caucasian	NM	NA	M	NA				112		112	4
[Dudding-Byth et al. 2017]	2017	32	Computer face-matching technology using two-dimensional photographs accurately matches the facial gestalt of unrelated individuals with the same syndromic form of intellectual disability	Dudding-Byth T, Baxter A, Holliday EG, Hackett A, O'Donnell S, White SM, Attia J, Brunner H, de Vries B, Koolen D, Kleefstra T, Ratwatte S, Riveros C, Brain S and Lovell BC	Public	eLife and other PubMed publications	Applications for the full dataset can be made to the corresponding author.	Statistical tests presented in the paper	2D	NM	Face matching	TML / T	Total: 3681, Cases: 1600, Controls: 2081	Williams, Rubinstein-Taybi, Floating Harbor, Coffin Lowry, Kabuki, Smith Magenis, PACS1, Kleefstra, Koolen-de Vries and Cornelia de Lange	Multi-etnico	NM	NA	M	NA				3681		3681	11
Média	0																			89.1404	91.3408	90.1605	421.333	3088.47		#REF!
Desv Padr																				7.72699	6.09798	7.26665	754.744	3677.45
																				6.91248
																						Média Tam até 2018	389.5		1915.2
NA: Not applicable
NM: not mentioned
*: Since accuracy was the measure most used in the studies, only the best value of this measure was reported here. The value of other measures was reported only when the study does not show the accuracy value.
**: sample size per class until 10 classes
[Ghazal et al. 2023]	2023		Early Detection of Autism in Children Using Transfer Learning	Taher M. Ghazal and Sundus Munir and Sagheer Abbas and Atifa Athar and Hamza Alrababah and Muhammad Adnan Khan	Public	Kaggle	Public: https://www.kaggle.com/discussions/general/123978	Accuracy 87,7%	2D	227x227	CNN	DL	Total: 2352	Autism		NA	ImageNet	B	NA
[Mittal et al. 2022]	2022		DL-ASD: A Deep Learning Approach for Autism Spectrum Disorder	Ruchi Mittal and Varun Malik and Ajay Rana	Public	Kaggle	Public: https://www.kaggle.com/discussions/general/123978	Accuracy: 98%	2D	NM	ICNN	DL	Total: 2940	Autism		NA	NA	N	NA
[Arumugam et al. 2021]	2021		A Deep Convolutional Neural Network based Detection System for Autism Spectrum Disorder in Facial images	Sajeev Ram Arumugam and Sankar Ganesh Karuppasamy and Sheela Gowr and Oswalt Manoj and K Kalaivani	Public	Kaggle	Public: https://www.kaggle.com/discussions/general/123978	Accuracy: 91%	2D	300x300	CNN	DL	Total: 2940, Cases: 1470, Controls: 1470	Autism		NA	NA	B	NA

## Sheet: Página1
TML	DL
88.1	97.5
92.6	95.9
92.6	95
79	92.01				publico	10	0.294118
21	90.7				private	20	0.588235
98.38	90				both	3	0.0882353
82	88				Google	1	0.0294118
95.9	88.6
95.9	97.22
95	90
91.27	98.8
90.2	92.2
91.7	84.95
82
62.8
95.83

## Sheet: Ordem
		Binarios
		Title	Year	Binario Multiclasse	DL
	0	A novel approach to the detection of acromegaly: accuracy of diagnosis by automatic face classification.PG - 2074-80LID - 10.1210/jc.2011-0237 [doi]	2011	B	N
	1	Down Syndrome Detection from Facial Photographs using Machine LearningTechniques	2013	B	N
	2	Automated Down syndrome detection using facial photographs.PG - 3670-3LID - 10.1109/EMBC.2013.6610339 [doi]	2013	B	N
	3	Automatic face classification of Cushing's syndrome in women approach.PG - 561-4LID - 10.1055/s-0033-1349124 [doi]	2013	B	N
	4	Using DLBP texture descriptors and SVM forDown syndrome recognition	2014	B	N
	5	Ensemble learning for the detection of facial dysmorphology.PG - 754-7LID - 10.1109/EMBC.2014.6943700 [doi]	2014	B	N
	6	Down syndrome detection based on facial features using a geometric descriptor.PG - 044008LID - 10.1117/1.JMI.4.4.044008 [doi]LID - 044008	2017	B	N
	7	Identifying {Down} {Syndrome} {Cases} by {Combined} {Use} of {Face} {Recognition} {Methods}	2018	B	N
	8	Computer Vision Technology in the Differential Diagnosis of Cushing's Syndrome.PG - 685-690LID - 10.1055/a-0887-4233 [doi]	2019	B	N
	9	Automated diagnosis of fetal alcohol syndrome using 3D facial imageanalysis	2008	B	Y
	10	Constructing an automatic diagnosis and severity-classification modelfor acromegaly using facial photographs by deep learning	2020	B	Y
	11	Automatic Identification of Down Syndrome Using Facial Images with DeepConvolutional Neural Network	2020	B	Y
		Multiclasse
		Title	Year	Binario Multiclasse	DL
		Classification of 3D face shape in 22q11.2deletion syndrome	2009	M	N
		Automated syndrome detection in a set of clinical facial photographs.PG - 2161-9LID - 10.1002/ajmg.a.34157 [doi]	2011	M	N
		Facial dysmorphism across the fetal alcohol spectrum.PG - e779-88LID - 10.1542/peds.2012-1371 [doi]	2013	M	N
		Identification of dysmorphic syndromes usinglandmark-specific local texture descriptors	2016	M	N
		Computer face-matching technology using two-dimensional photographs accurately matches the facial gestalt of unrelated individuals with the same syndromic form of intellectual disability.PG - 90LID - 10.1186/s12896-017-0410-1 [doi]LID - 90	2017	M	N
		Detection of Rare Genetic Diseases usingFacial 2D Images with Transfer Learning	2018	M	N
		Next-generation phenotyping using computer vision algorithms in rare genomic neurodevelopmental disorders.PG - 1719-1725LID - 10.1038/s41436-018-0404-y [doi]	2019	M	N
		Recognition of Genetic Diseases Based on CombinedFeature Extraction from 2D Face Images	2020	M	N
		Establishment of a Diagnostic Decision SupportSystem in Genetic Dysmorphology	2012	M	Y
		A Deep Learning Frame-Work for RecognizingDevelopmental Disorders	2017	M	Y
		Identifying facial phenotypes of genetic disorders using deep learning.PG - 60-64LID - 10.1038/s41591-018-0279-0 [doi]	2019	M	Y
		Deep-Learning Approach to Automatic Identification of Facial Anomalies in Endocrine Disorders.PG - 328-337LID - 10.1159/000502211 [doi]	2020	M	Y

## Sheet: Cópia de Redes Pré Treinadas Ut
Citação no LaTeX	Artigo	Modelo Pré Treinado Utilizado	Dataset de Treinamento	Nr Parâmetros (em milhões)	Tamanho do Dataset de FineTuning	Acurácia	Nr Classes	Kaggle ASD?	Médias
\rever{ref_Ahmed2022-ASD}	[Ahmed et al. 2022]	Inception v3	ImageNet	23.9M	2654	0.89	2	yes
\rever{ref_Ahmed2022-ASD}	[Ahmed et al. 2022]	MobileNet-V2	ImageNet	3.5M	2654	0.95	2	yes
\rever{ref_Ahmed2022-ASD}	[Ahmed et al. 2022]	Xception	ImageNet	22.8M	2654	0.94	2	yes
\cite{Alsaade2022}	[Alsaade and Alzahrani 2022]	NASNETMobile	ImageNet	5.3 M	2540	0.78	2	yes	0.78
\cite{Alsaade2022}	[Alsaade and Alzahrani 2022]	VGG-19	ImageNet	144M	2540	0.8	2	yes
\cite{Alsaade2022}	[Alsaade and Alzahrani 2022]	Xception	ImageNet	22.8M	2540	0.91	2	yes
\rever{cite{Elshoky}}	[Elshoky et al. 2022]	ResNet101	ImageNet	44.6M	2936	0.853	2	yes
\rever{cite{Elshoky}}	[Elshoky et al. 2022]	ResNet152	ImageNet	60M	2936	0.87	2	yes	0.87
\rever{cite{Elshoky}}	[Elshoky et al. 2022]	ResNet50	ImageNet	23M	2936	0.86	2	yes
\rever{cite{Elshoky}}	[Elshoky et al. 2022]	VGG-16	ImageNet	138M	2936	0.89	2	yes
\rever{cite{Elshoky}}	[Elshoky et al. 2022]	VGG-19	ImageNet	144M	2936	0.88	2	yes
\cite{9531054}	[Fu et al. 2021]	ResNet50	ImageNet	23M	1549	-	2	no
\cite{9531054}	[Fu et al. 2021]	ResNet50	VGGFace	23M	1549	-	2	no
\cite{9531054}	[Fu et al. 2021]	ResNet50	YoutubeFace	23M	1549	-	2	no
\cite{hong2021}	[Hong et al. 2021]	VGG-16	VGGFace	138 M	365	0.88	35	no
\cite{Hosseini2022}	[Hosseini et al. 2022]	MobileNet-V2	ImageNet	3.5M	2654	0.946	2	yes
\cite{9127907}	[Jin et al. 2020]	AlexNet	ImageNet	61M	262	0.66	5	no
\cite{9127907}	[Jin et al. 2020]	AlexNet	VGGFace	61M	262	73.3%	5	no
\cite{9127907}	[Jin et al. 2020]	ResNet50	ImageNet	23M	262	77.3%	5	no
\cite{9127907}	[Jin et al. 2020]	ResNet50	VGGFace	23M	262	0.82	5	no
\cite{9127907}	[Jin et al. 2020]	VGG-16	ImageNet	138 M	262	0.72	5	no
\cite{9127907}	[Jin et al. 2020]	VGG-16	VGGFace	138 M	262	86.7%	5	no
\rever{cite{Khosla}}	[Khosla et al. 2021]	Inception v3	ImageNet	23.9M	1269	85.22%	2	yes
\rever{cite{Khosla}}	[Khosla et al. 2021]	InceptionResNetV2	ImageNet	56M	1269	98.18%	2	yes
\rever{cite{Khosla}}	[Khosla et al. 2021]	MobileNet-V2	ImageNet	3.5M	1269	88.65%	2	yes
\cite{ref_9}	[Kong et al. 2020]	InceptionResNetV1	CASIA-WebFace	5M	1911	90.7%	2	no
\cite{liu2021-Williams-Beuren}	[Liu et al 2021]	MobileNet-V2	ImageNet	3.5M	238	85.6%	2	no
\cite{liu2021-Williams-Beuren}	[Liu et al 2021]	ResNet18	ImageNet	11.7M	238	87.9%	2	no
\cite{liu2021-Williams-Beuren}	[Liu et al 2021]	ResNet34	ImageNet	22M	238	89.1%	2	no
\cite{liu2021-Williams-Beuren}	[Liu et al 2021]	VGG-16	ImageNet	138M	238	90.9%	2	no	0.9125
\cite{liu2021-Williams-Beuren}	[Liu et al 2021]	VGG-19	ImageNet	144M	238	92.7%	2	no
\cite{Lu2021-ASD}	[Lu and Perkowski 2021]	VGG-16	VGGFace	138M	2283	0.95	2	yes	0.82625
\cite{Rahman2022-ASD}	[Rahman and Booma 2022]	MobileNet-V2	ImageNet	3.5M	2538	0.875	2	yes
\cite{Rahman2022-ASD}	[Rahman and Booma 2022]	ResNet50	ImageNet	23M	2538	0.66	2	yes	0.74
\cite{Rahman2022-ASD}	[Rahman and Booma 2022]	VGG-16	ImageNet	138 M	2538	0.82	2	yes
\cite{brainsci12010094}	[Rahman and Subashini 2022]	EfficientNetB0	ImageNet	5.3M	2536	86.3%	2	yes	86.3%
\cite{brainsci12010094}	[Rahman and Subashini 2022]	EfficientNetB1	ImageNet	7.8M	2536	89.7%	2	yes	89.7%
\cite{brainsci12010094}	[Rahman and Subashini 2022]	EfficientNetB2	ImageNet	9.2M	2536	88.7%	2	yes	88.7%
\cite{brainsci12010094}	[Rahman and Subashini 2022]	MobileNet-V2	ImageNet	3.5M	2536	0.847	2	yes	0.907333
\cite{brainsci12010094}	[Rahman and Subashini 2022]	Xception	ImageNet	22.8M	2536	0.9	2	yes	0.9375
\cite{ref_14}	[Singh and Kisku 2018]	ResNet50	ImageNet	23M	1240	0.975	12	no
\cite{ref_18}	[Wei et al. 2020]	Inception v3	ImageNet	23.9M	12986	0.95	3	no	95
\cite{Zheng2022-ASD}	[Zheng and Liu 2022]	DenseNet161	ImageNet	28.6M	2556	0.87	2	yes	0.87
\cite{Zheng2022-ASD}	[Zheng and Liu 2022]	ResNet101	ImageNet	44.6M	2556	0.87	2	yes	0.815
\cite{Zheng2022-ASD}	[Zheng and Liu 2022]	ResNet18	ImageNet	11M	2556	0.76	2	yes	0.76
\cite{Zheng2022-ASD}	[Zheng and Liu 2022]	VGG-16	ImageNet	138M	2556	0.83	2	yes
\cite{Zheng2022-ASD}	[Zheng and Liu 2022]	VGG-19	ImageNet	144M	2556	0.74	2	yes	0.74

## Sheet: Página3
		Pre-established models (Training dataset) - No. of parameters in millions
	Article	Rede1 (dataset de transfer learning) - nr parametros ---- EX: VGG-16 (ImageNet) - 138M	COLOCAR AS REDES POR ORDEM CRESCENTE DE NR DE PARAMETERS					Sample size for fine-tuning	No of classes	Kaggle-ASD Dataset?
	no latex coloque o \cite, e nao o nome dos autores	acurácia daquela rede naquele artigo (COLOCAR EM NEGRITO A MAIS ALTA DAQUELE ARTIGO)								yes/no
	coloque os artigos por onde que são citados no artigo. Isto quer dizer que, ao contrário da imagem que te mandei, os que usam o Kaggle dataset ficarão por ultimo
			Articles
			Art 1	Art 2
	Sample size for fine-tuning
	No of classes
	Kaggle-ASD Dataset?
	Pre-established models (No. of parameters in millions)	Training dataset
	AlexNet (... M)	ImageNet
		VGGFace

## Sheet: Página5
African
African American			total artigos	55
African Americans
African ancestry		Asian	10	0.181818	18
African descent		Hispanic	2	0.0363636	4
Asian		Afro-Descendant	5	0.0909091	9
Asian		Caucasian	9	0.163636	16
Asian		Cape-Mestizo	2	0.0363636	4
Asian		Multi-ethnic	25	0.454545	45
Asian		Not Mentioned	13	0.236364	24
Asian		total	66
Asian
Asian
Asian
Asian
Cape-Colored
Cape-Colored
Caucasian
Caucasian
Caucasian
Caucasian
Caucasian
Caucasian
Caucasian
Caucasian
Caucasian
Hispanic
Hispanic
Multi-ethnic
Multi-etnico
Multi-etnico
Multi-etnico
Multi-etnico
Multi-etnico
Multi-etnico
Multi-etnico
Multi-etnico
Multi-etnico
Multi-etnico
Multi-etnico
Multi-etnico
Multi-etnico
Multi-etnico
Multi-etnico
Multi-etnico
Multi-etnico
Multi-etnico
Multi-etnico
Multi-etnico
Multi-etnico
Multi-etnico
Multi-etnico
Multi-etnico
NM
NM
NM
NM
NM
NM
NM
NM
NM
NM
NM
NM
NM
