# Supplementary material for: Computer aided diagnosis of neurodevelopmental disorders and genetic syndromes based on facial images – A systematic literature review
Source: Heliyon. 2023 Oct 5;9(10):e20517. doi: 10.1016/j.heliyon.2023.e20517 (PMC10582402; doi:10.1016/j.heliyon.2023.e20517)
Supplement: MMC 3 — A list of all syndromes addressed in the articles and the total number of times each one was discussed. [file mmc3.xlsx]

## Sheet: Página1
Syndromes	No. of articles
Down	18
Williams-Beuren	14
Autism	11
Cornelia de Lange	11
Noonan	9
Turner	8
DiGeorge (22q11.2 deletion)	7
Fragile X	7
Angelman	6
Fetal Alcohol	5
Treacher Collins	5
Acromegaly	4
Progeria	4
CHARGE	3
Cushing's syndrome	3
Kabuki	3
Koolen-de Vires	3
Marfan	3
Prader–Willi	3
Rubinstein-Taybi	3
Sotos	3
Wolf-Hirschhorn	3
Apert	2
Coffin Lowry	2
Mowat Wilson	2
Mucopolysaccharidosis type III	2
PACS1	2
Pitt-Hopkins	2
Smith Magenis	2
Smith-Lemli-Opitz	2
Stickler	2
14q32 duplication	1
16p11.2 duplication	1
16p11.2 microdeletion	1
18q microdeletion	1
21q22.3 deletion	1
8p23.1 deletion	1
Acromicric and Geleophysic dysplasia	1
Alagille	1
Bardet-Biedl	1
Barth	1
Beckwith Wiedemann	1
Beta-thalassemia	1
Brittle cornea	1
Cardiofaciocutaneous	1
Cerebral Giagantism	1
Cerebral Palsy	1
Cofn-Siris	1
Cohen	1
Congenital contractural arachnodactyly	1
Congenital fbrosis of extraocular muscles	1
Congenital mental retardation	1
Costello	1
Craniofrontonasal	1
Cri du Chat	1
Crisponi	1
Crouzon	1
Ehlers Danlos	1
Facio-Auriculo-Vertebral dysplasia	1
Floating Harbor	1
Goldenhar	1
Helsmoortel-Van der Aa	1
Holt-Oram	1
Hyperthyroidism	1
Intellectual disabilities	1
KGB	1
Kleefstra	1
Klinefelter	1
Klippel-Feil	1
Laron	1
Leprosy	1
Loeys-Dietz	1
Mandibulofacial dysostosis-microcephaly.	1
Mucopolysaccharidosis Type II	1
Mulibrey	1
Nanism	1
Oculo‐facio‐cardio-skeletal	1
Oculo‐facio‐cardio‐dental	1
PHIP	1
PMSE	1
Potocki-Lupski	1
PPM1D	1
Trisomy 18	1
Velo-Cardio-Facial	1
Waardenburg	1
Wideman-Steinert	1
X-linked Mental retardation	1
X-Linked Otopalato-digital Spectrum Disorders	1
